# Supplementary material for: Decoding kinase-adverse event associations for small molecule kinase inhibitors
Source: Nat Commun. 2022 Jul 27;13:4349. doi: 10.1038/s41467-022-32033-5 (PMC9329312; doi:10.1038/s41467-022-32033-5)
Supplement: Supplementary file 5 — Supplementary Data 1 [file 41467_2022_32033_MOESM5_ESM.xlsx]

## Sheet: Description
Supplementary Dataset 1: FAERS Query Result Using Search Parameters in Supplementary Table 4

## Sheet: PTs_imatinib
Displays Case Count by MedDRA Event
Preferred Terms	Total Cases	% of Cases
Death	2069	0.097086
Nausea	1875	0.0879827
Diarrhoea	1546	0.0725447
Fatigue	1235	0.0579513
Drug ineffective	1093	0.0512881
Vomiting	1043	0.0489419
Rash	934	0.0438271
Muscle spasms	809	0.0379616
Dyspnoea	674	0.0316269
Neoplasm malignant	621	0.0291399
Asthenia	530	0.0248698
Pain	488	0.022899
Illness	485	0.0227582
Pneumonia	485	0.0227582
Oedema peripheral	483	0.0226644
Malaise	470	0.0220543
Anaemia	467	0.0219136
Arthralgia	466	0.0218666
Headache	433	0.0203181
Fluid retention	427	0.0200366
Malignant neoplasm progression	424	0.0198958
Pyrexia	388	0.0182066
Fall	378	0.0177373
Gastrointestinal stromal tumour	371	0.0174088
Pleural effusion	370	0.0173619
Abdominal pain	366	0.0171742
Chronic myeloid leukaemia	357	0.0167519
Dizziness	354	0.0166111
Myalgia	345	0.0161888
Abdominal discomfort	344	0.0161419
Pain in extremity	342	0.0160481
Disease progression	339	0.0159073
Drug intolerance	337	0.0158134
Haemoglobin decreased	325	0.0152503
Abdominal pain upper	298	0.0139834
Decreased appetite	298	0.0139834
Weight decreased	297	0.0139365
Pruritus	292	0.0137018
Weight increased	287	0.0134672
Oedema	279	0.0130918
Bone pain	274	0.0128572
Peripheral swelling	274	0.0128572
Neoplasm progression	268	0.0125757
Thrombocytopenia	267	0.0125287
Eye swelling	263	0.012341
White blood cell count decreased	263	0.012341
Dehydration	262	0.0122941
Drug resistance	260	0.0122003
Cerebrovascular accident	258	0.0121064
Constipation	249	0.0116841
Feeling abnormal	247	0.0115903
Neutropenia	242	0.0113556
Cardiac failure congestive	240	0.0112618
Swelling	240	0.0112618
Alopecia	237	0.011121
Swelling face	237	0.011121
Back pain	232	0.0108864
White blood cell count increased	231	0.0108395
Cough	230	0.0107925
Renal failure	230	0.0107925
Therapy interrupted	230	0.0107925
Periorbital oedema	225	0.0105579
Platelet count decreased	225	0.0105579
Depression	211	0.00990099
Hypoacusis	207	0.00971329
Drug interaction	204	0.00957252
Chest pain	202	0.00947867
Product dose omission issue	200	0.00938482
Product use in unapproved indication	192	0.00900943
Blood creatinine increased	186	0.00872789
Myocardial infarction	185	0.00868096
Insomnia	184	0.00863404
Joint swelling	179	0.00839942
Nasopharyngitis	179	0.00839942
Acute kidney injury	178	0.00835249
Hypertension	175	0.00821172
Off label use	169	0.00793018
Product substitution issue	168	0.00788325
Cardiac disorder	167	0.00783633
Infection	167	0.00783633
Leukaemia	167	0.00783633
No adverse event	166	0.0077894
Pancytopenia	166	0.0077894
Abdominal distension	160	0.00750786
Memory impairment	158	0.00741401
Gastrointestinal haemorrhage	155	0.00727324
Hospitalisation	154	0.00722632
Gait disturbance	153	0.00717939
Hypersensitivity	151	0.00708554
Hypotension	147	0.00689785
Haemorrhage	145	0.006804
Anxiety	143	0.00671015
Urinary tract infection	142	0.00666323
Visual impairment	142	0.00666323
Therapy non-responder	141	0.0066163
Sepsis	137	0.0064286
Atrial fibrillation	136	0.00638168
Vision blurred	136	0.00638168
Confusional state	135	0.00633476
Dyspepsia	135	0.00633476
Neuropathy peripheral	133	0.00624091
Neoplasm recurrence	131	0.00614706
Gastrooesophageal reflux disease	129	0.00605321
Pulmonary oedema	125	0.00586552
Dysphagia	123	0.00577167
Contusion	121	0.00567782
Gastrointestinal disorder	119	0.00558397
Second primary malignancy	119	0.00558397
Muscular weakness	118	0.00553705
Amnesia	117	0.00549012
Neoplasm	117	0.00549012
Surgery	116	0.0054432
Chills	113	0.00530243
Haematochezia	112	0.0052555
Hypoaesthesia	111	0.00520858
Dry skin	109	0.00511473
Toxicity to various agents	109	0.00511473
Red blood cell count decreased	108	0.00506781
Palpitations	107	0.00502088
Eye haemorrhage	106	0.00497396
Pericardial effusion	104	0.00488011
Recurrent cancer	104	0.00488011
Blister	103	0.00483318
Respiratory failure	101	0.00473934
Haematocrit decreased	100	0.00469241
Influenza	100	0.00469241
Erythema	99	0.00464549
Metastases to liver	99	0.00464549
Therapeutic response decreased	98	0.00459856
Diabetes mellitus	96	0.00450472
Leukaemia recurrent	96	0.00450472
Tremor	95	0.00445779
Arthritis	94	0.00441087
Ascites	94	0.00441087
Treatment failure	94	0.00441087
Maternal exposure during pregnancy	93	0.00436394
Renal disorder	93	0.00436394
Urticaria	92	0.00431702
Lacrimation increased	91	0.0042701
Wrong technique in product usage process	91	0.0042701
Rash pruritic	90	0.00422317
Blood pressure increased	89	0.00417625
Somnolence	89	0.00417625
Thrombosis	89	0.00417625
General physical health deterioration	88	0.00412932
Paraesthesia	88	0.00412932
Flatulence	87	0.0040824
Bronchitis	86	0.00403547
Hepatic enzyme increased	86	0.00403547
Blood glucose increased	85	0.00398855
Seizure	84	0.00394163
Platelet count increased	82	0.00384778
Hip fracture	80	0.00375393
Renal impairment	80	0.00375393
Cardiac failure	79	0.00370701
Drug hypersensitivity	79	0.00370701
Pancreatitis	79	0.00370701
Blast crisis in myelogenous leukaemia	78	0.00366008
Condition aggravated	78	0.00366008
Skin exfoliation	78	0.00366008
Blindness	77	0.00361316
Ocular hyperaemia	77	0.00361316
Aspartate aminotransferase increased	76	0.00356623
Loss of consciousness	76	0.00356623
Mucosal inflammation	75	0.00351931
Full blood count decreased	72	0.00337854
Sinusitis	72	0.00337854
Dysgeusia	71	0.00333161
Full blood count abnormal	71	0.00333161
Diverticulitis	70	0.00328469
Ejection fraction decreased	70	0.00328469
Skin discolouration	70	0.00328469
Disease recurrence	69	0.00323776
Hypokalaemia	69	0.00323776
Lung disorder	68	0.00319084
Deafness	67	0.00314392
Febrile neutropenia	67	0.00314392
Alanine aminotransferase increased	66	0.00309699
Night sweats	66	0.00309699
Hypoxia	65	0.00305007
Stress	64	0.00300314
Herpes zoster	63	0.00295622
Oropharyngeal pain	63	0.00295622
Chronic obstructive pulmonary disease	62	0.0029093
Dementia	62	0.0029093
Heart rate increased	62	0.0029093
Splenomegaly	62	0.0029093
Bone marrow failure	61	0.00286237
Dry mouth	61	0.00286237
Face oedema	61	0.00286237
Nephrolithiasis	61	0.00286237
Hyperhidrosis	60	0.00281545
Tachycardia	60	0.00281545
Gait inability	59	0.00276852
Leukopenia	59	0.00276852
Liver function test abnormal	59	0.00276852
Lymphadenopathy	59	0.00276852
Stomatitis	59	0.00276852
Blood alkaline phosphatase increased	58	0.0027216
Blood urea increased	57	0.00267468
Cellulitis	57	0.00267468
Incorrect dose administered	57	0.00267468
Blood bilirubin increased	56	0.00262775
Cardiac arrest	56	0.00262775
Blood potassium decreased	55	0.00258083
Epistaxis	55	0.00258083
Eyelid oedema	55	0.00258083
Lethargy	55	0.00258083
Migraine	55	0.00258083
Chest discomfort	54	0.0025339
Dysphonia	54	0.0025339
Pulmonary embolism	54	0.0025339
Swollen tongue	54	0.0025339
Vertigo	54	0.0025339
Burning sensation	53	0.00248698
Periorbital swelling	53	0.00248698
Rash erythematous	53	0.00248698
Syncope	53	0.00248698
Chronic kidney disease	52	0.00244005
Colitis	52	0.00244005
Gastric disorder	52	0.00244005
Liver disorder	52	0.00244005
Mental status changes	52	0.00244005
Musculoskeletal pain	52	0.00244005
Taste disorder	52	0.00244005
Adverse drug reaction	51	0.00239313
Cognitive disorder	51	0.00239313
Deep vein thrombosis	51	0.00239313
Generalised oedema	51	0.00239313
Therapy change	51	0.00239313
Balance disorder	50	0.00234621
Gastritis	50	0.00234621
Rectal haemorrhage	50	0.00234621
Upper respiratory tract infection	50	0.00234621
Cytogenetic analysis abnormal	49	0.00229928
Hepatotoxicity	49	0.00229928
Lung infiltration	49	0.00229928
Staphylococcal infection	49	0.00229928
Hyponatraemia	48	0.00225236
Product physical issue	48	0.00225236
Sleep disorder	48	0.00225236
Hepatic failure	47	0.00220543
Hypophagia	47	0.00220543
Skin disorder	47	0.00220543
Cataract	46	0.00215851
Lung neoplasm malignant	46	0.00215851
Neutrophil count decreased	46	0.00215851
Pneumonitis	46	0.00215851
COVID-19	45	0.00211159
Conjunctival haemorrhage	45	0.00211159
Dyspnoea exertional	45	0.00211159
Eating disorder	45	0.00211159
Leukocytosis	45	0.00211159
Atelectasis	44	0.00206466
Chronic myeloid leukaemia recurrent	44	0.00206466
Dry eye	44	0.00206466
Prostate cancer	44	0.00206466
Eye disorder	43	0.00201774
Eye oedema	43	0.00201774
Intestinal obstruction	43	0.00201774
Asthma	42	0.00197081
Hypervolaemia	42	0.00197081
Musculoskeletal stiffness	42	0.00197081
Oral pain	42	0.00197081
Coronary artery disease	41	0.00192389
Gastric cancer	41	0.00192389
Neck pain	41	0.00192389
Septic shock	41	0.00192389
Treatment noncompliance	41	0.00192389
Blood lactate dehydrogenase increased	40	0.00187696
Influenza like illness	40	0.00187696
Jaundice	40	0.00187696
Nasal congestion	40	0.00187696
Nervousness	40	0.00187696
Pollakiuria	40	0.00187696
Product quality issue	40	0.00187696
Speech disorder	40	0.00187696
Blood urine present	39	0.00183004
Pallor	39	0.00183004
Rash maculo-papular	39	0.00183004
Swelling of eyelid	39	0.00183004
Blood creatine phosphokinase increased	38	0.00178312
Gout	38	0.00178312
Subdural haematoma	38	0.00178312
Blood pressure decreased	37	0.00173619
Faeces discoloured	37	0.00173619
Impaired healing	37	0.00173619
Osteoarthritis	37	0.00173619
Road traffic accident	37	0.00173619
Angioedema	36	0.00168927
Discomfort	36	0.00168927
Haematemesis	36	0.00168927
Inappropriate schedule of product administration	36	0.00168927
Acute lymphocytic leukaemia	35	0.00164234
Aphasia	35	0.00164234
Breast cancer	35	0.00164234
Cardiomyopathy	35	0.00164234
Dysuria	35	0.00164234
Haemoptysis	35	0.00164234
Multiple organ dysfunction syndrome	35	0.00164234
Product dispensing error	35	0.00164234
Productive cough	35	0.00164234
Small intestinal obstruction	35	0.00164234
Therapy cessation	35	0.00164234
Wheezing	35	0.00164234
Acute myeloid leukaemia	34	0.00159542
Clostridium difficile colitis	34	0.00159542
Eye irritation	34	0.00159542
Glaucoma	34	0.00159542
Haematuria	34	0.00159542
Skin lesion	34	0.00159542
Acute respiratory distress syndrome	33	0.0015485
Cerebral haemorrhage	33	0.0015485
Chromosome analysis abnormal	33	0.0015485
Dysarthria	33	0.0015485
Graft versus host disease	33	0.0015485
Respiratory distress	33	0.0015485
Tinnitus	33	0.0015485
Upper limb fracture	33	0.0015485
Visual acuity reduced	33	0.0015485
Arrhythmia	32	0.00150157
Blood albumin decreased	32	0.00150157
Colon cancer	32	0.00150157
Dementia Alzheimer's type	32	0.00150157
Feeling cold	32	0.00150157
Heart rate irregular	32	0.00150157
Mental disorder	32	0.00150157
Metastasis	32	0.00150157
Oxygen saturation decreased	32	0.00150157
Unevaluable event	32	0.00150157
Blood iron decreased	31	0.00145465
Body temperature increased	31	0.00145465
Head injury	31	0.00145465
Metastases to lung	31	0.00145465
Rhinorrhoea	31	0.00145465
Acute lymphocytic leukaemia recurrent	30	0.00140772
Cholelithiasis	30	0.00140772
Hepatic neoplasm	30	0.00140772
Mass	30	0.00140772
Product storage error	30	0.00140772
Pulmonary mass	30	0.00140772
Skin ulcer	30	0.00140772
Chromaturia	29	0.0013608
Dialysis	29	0.0013608
Hepatic steatosis	29	0.0013608
Pulmonary congestion	29	0.0013608
Respiratory disorder	29	0.0013608
Viral infection	29	0.0013608
Ageusia	28	0.00131388
Eye pain	28	0.00131388
Feeding disorder	28	0.00131388
Gastric ulcer	28	0.00131388
Gene mutation identification test positive	28	0.00131388
Hyperglycaemia	28	0.00131388
Hypothyroidism	28	0.00131388
Laboratory test abnormal	28	0.00131388
Lip swelling	28	0.00131388
Transaminases increased	28	0.00131388
Ulcer	28	0.00131388
Accident	27	0.00126695
Blood sodium decreased	27	0.00126695
Hepatic lesion	27	0.00126695
Melaena	27	0.00126695
Musculoskeletal discomfort	27	0.00126695
Pneumothorax	27	0.00126695
Post procedural complication	27	0.00126695
Rash macular	27	0.00126695
Transient ischaemic attack	27	0.00126695
Abscess	26	0.00122003
Cardiomegaly	26	0.00122003
Full blood count increased	26	0.00122003
Fungal infection	26	0.00122003
Gastroenteritis viral	26	0.00122003
Hiatus hernia	26	0.00122003
Hot flush	26	0.00122003
Inflammation	26	0.00122003
Limb discomfort	26	0.00122003
Malnutrition	26	0.00122003
Pigmentation disorder	26	0.00122003
Retching	26	0.00122003
Chronic myeloid leukaemia transformation	25	0.0011731
Diplopia	25	0.0011731
Foot fracture	25	0.0011731
Gene mutation	25	0.0011731
Glomerular filtration rate decreased	25	0.0011731
Injury	25	0.0011731
Limb injury	25	0.0011731
Lower limb fracture	25	0.0011731
Premature baby	25	0.0011731
Abortion spontaneous	24	0.00112618
Arthropathy	24	0.00112618
Blood disorder	24	0.00112618
Blood glucose decreased	24	0.00112618
Candida infection	24	0.00112618
Hepatic cancer	24	0.00112618
Internal haemorrhage	24	0.00112618
International normalised ratio increased	24	0.00112618
Macular degeneration	24	0.00112618
Renal cyst	24	0.00112618
Spinal fracture	24	0.00112618
Thyroid disorder	24	0.00112618
Ventricular tachycardia	24	0.00112618
Acute respiratory failure	23	0.00107925
Blood pressure systolic increased	23	0.00107925
Disturbance in attention	23	0.00107925
Drug clearance decreased	23	0.00107925
Ear infection	23	0.00107925
Electrocardiogram QT prolonged	23	0.00107925
Eosinophilia	23	0.00107925
Hepatic cirrhosis	23	0.00107925
Hepatitis	23	0.00107925
Interstitial lung disease	23	0.00107925
Musculoskeletal chest pain	23	0.00107925
Myelodysplastic syndrome	23	0.00107925
Osteoporosis	23	0.00107925
Parkinson's disease	23	0.00107925
Toothache	23	0.00107925
Agitation	22	0.00103233
Blood calcium decreased	22	0.00103233
Blood potassium increased	22	0.00103233
Flushing	22	0.00103233
Frequent bowel movements	22	0.00103233
Hyperkalaemia	22	0.00103233
Hyperlipidaemia	22	0.00103233
Intervertebral disc protrusion	22	0.00103233
Irritable bowel syndrome	22	0.00103233
Pulmonary hypertension	22	0.00103233
Suicidal ideation	22	0.00103233
Therapeutic response unexpected	22	0.00103233
Tumour lysis syndrome	22	0.00103233
Urine output decreased	22	0.00103233
Acne	21	0.000985407
Clostridium difficile infection	21	0.000985407
Cystitis	21	0.000985407
Foetal exposure during pregnancy	21	0.000985407
Haematoma	21	0.000985407
Haemorrhoids	21	0.000985407
Mental impairment	21	0.000985407
Mobility decreased	21	0.000985407
Movement disorder	21	0.000985407
Neuralgia	21	0.000985407
Oesophagitis	21	0.000985407
Rib fracture	21	0.000985407
Stevens-Johnson syndrome	21	0.000985407
Unresponsive to stimuli	21	0.000985407
Back injury	20	0.000938482
Bladder cancer	20	0.000938482
Concomitant disease progression	20	0.000938482
Femur fracture	20	0.000938482
Intestinal perforation	20	0.000938482
Kidney infection	20	0.000938482
Localised infection	20	0.000938482
Malignant melanoma	20	0.000938482
Metabolic acidosis	20	0.000938482
Mitral valve incompetence	20	0.000938482
Osteomyelitis	20	0.000938482
Papilloedema	20	0.000938482
Plasma cell myeloma	20	0.000938482
Supraventricular tachycardia	20	0.000938482
Thrombocytosis	20	0.000938482
Thyroid cancer	20	0.000938482
Tumour excision	20	0.000938482
Vaginal haemorrhage	20	0.000938482
Accidental exposure to product	19	0.000891558
Acute myocardial infarction	19	0.000891558
Blood uric acid increased	19	0.000891558
Brain neoplasm	19	0.000891558
Brain oedema	19	0.000891558
Disorientation	19	0.000891558
Eye pruritus	19	0.000891558
Hypoglycaemia	19	0.000891558
Metastases to central nervous system	19	0.000891558
Neurotoxicity	19	0.000891558
Peripheral vascular disorder	19	0.000891558
Skin reaction	19	0.000891558
Tricuspid valve incompetence	19	0.000891558
Ulcer haemorrhage	19	0.000891558
Abdominal pain lower	18	0.000844634
Adverse event	18	0.000844634
Cytopenia	18	0.000844634
Dysstasia	18	0.000844634
Eructation	18	0.000844634
Gastric haemorrhage	18	0.000844634
Heart rate decreased	18	0.000844634
Hernia	18	0.000844634
Hypersomnia	18	0.000844634
Metastases to bone	18	0.000844634
Orbital oedema	18	0.000844634
Osteonecrosis	18	0.000844634
Peripheral arterial occlusive disease	18	0.000844634
Pulmonary fibrosis	18	0.000844634
Sleep apnoea syndrome	18	0.000844634
Stem cell transplant	18	0.000844634
Urinary retention	18	0.000844634
Aspiration pleural cavity	17	0.00079771
Blindness unilateral	17	0.00079771
Blood pressure abnormal	17	0.00079771
Bone marrow oedema	17	0.00079771
Cardio-respiratory arrest	17	0.00079771
Depressed level of consciousness	17	0.00079771
Diverticulum	17	0.00079771
Eczema	17	0.00079771
Failure to thrive	17	0.00079771
Gangrene	17	0.00079771
Hair texture abnormal	17	0.00079771
Hepatic function abnormal	17	0.00079771
Hydronephrosis	17	0.00079771
Hyperbilirubinaemia	17	0.00079771
Ileus	17	0.00079771
Inappropriate antidiuretic hormone secretion	17	0.00079771
Increased tendency to bruise	17	0.00079771
Multiple sclerosis	17	0.00079771
Obesity	17	0.00079771
Osteopenia	17	0.00079771
Pancreatic carcinoma	17	0.00079771
Panic attack	17	0.00079771
Photosensitivity reaction	17	0.00079771
Retinal haemorrhage	17	0.00079771
Rhabdomyolysis	17	0.00079771
Sinus disorder	17	0.00079771
Sinus tachycardia	17	0.00079771
Skin haemorrhage	17	0.00079771
Skin hyperpigmentation	17	0.00079771
White blood cell count abnormal	17	0.00079771
Wound	17	0.00079771
Ankle fracture	16	0.000750786
Bacterial infection	16	0.000750786
Bone marrow disorder	16	0.000750786
Cardiovascular disorder	16	0.000750786
Dental caries	16	0.000750786
Depressed mood	16	0.000750786
Disease complication	16	0.000750786
Electrocardiogram abnormal	16	0.000750786
Endotracheal intubation	16	0.000750786
Eosinophil count increased	16	0.000750786
Eye discharge	16	0.000750786
Hemiparesis	16	0.000750786
Hypocalcaemia	16	0.000750786
Hypomagnesaemia	16	0.000750786
Ill-defined disorder	16	0.000750786
Joint injury	16	0.000750786
Liver function test increased	16	0.000750786
Medication error	16	0.000750786
Nodule	16	0.000750786
Orthopnoea	16	0.000750786
Palmar-plantar erythrodysaesthesia syndrome	16	0.000750786
Petechiae	16	0.000750786
Pharyngeal swelling	16	0.000750786
Product packaging issue	16	0.000750786
Protein total decreased	16	0.000750786
Scar	16	0.000750786
Sciatica	16	0.000750786
Stent placement	16	0.000750786
Tubulointerstitial nephritis	16	0.000750786
Anaphylactic reaction	15	0.000703862
Angina pectoris	15	0.000703862
Aphonia	15	0.000703862
Bone marrow transplant	15	0.000703862
Bowel movement irregularity	15	0.000703862
Breath sounds abnormal	15	0.000703862
Cardiac valve disease	15	0.000703862
Cataract operation	15	0.000703862
Concomitant disease aggravated	15	0.000703862
Cyst	15	0.000703862
Dermatitis	15	0.000703862
Electrolyte imbalance	15	0.000703862
Exposure during pregnancy	15	0.000703862
Gallbladder disorder	15	0.000703862
Hallucination	15	0.000703862
Hepatomegaly	15	0.000703862
Hypovolaemia	15	0.000703862
Iron deficiency anaemia	15	0.000703862
Irritability	15	0.000703862
Lipase increased	15	0.000703862
Liver injury	15	0.000703862
Metastases to peritoneum	15	0.000703862
Nervous system disorder	15	0.000703862
Neutrophil count increased	15	0.000703862
Nightmare	15	0.000703862
Nocturia	15	0.000703862
Normal newborn	15	0.000703862
Oral candidiasis	15	0.000703862
Photophobia	15	0.000703862
Pneumocystis jirovecii pneumonia	15	0.000703862
Product use complaint	15	0.000703862
Psoriasis	15	0.000703862
Tenderness	15	0.000703862
Terminal state	15	0.000703862
Therapeutic product effect decreased	15	0.000703862
Throat tightness	15	0.000703862
Tumour haemorrhage	15	0.000703862
Ventricular extrasystoles	15	0.000703862
Blood test abnormal	14	0.000656938
CD4 lymphocytes increased	14	0.000656938
Caesarean section	14	0.000656938
Cardiac murmur	14	0.000656938
Coma	14	0.000656938
Diastolic dysfunction	14	0.000656938
Drug-induced liver injury	14	0.000656938
Economic problem	14	0.000656938
Feeling hot	14	0.000656938
Gastrointestinal toxicity	14	0.000656938
Hypokinesia	14	0.000656938
Immunodeficiency	14	0.000656938
Laryngitis	14	0.000656938
Loss of personal independence in daily activities	14	0.000656938
Lung neoplasm	14	0.000656938
Lymphocyte count decreased	14	0.000656938
Marrow hyperplasia	14	0.000656938
Mouth ulceration	14	0.000656938
Pharyngeal oedema	14	0.000656938
Pneumonia aspiration	14	0.000656938
Polyp	14	0.000656938
Product use issue	14	0.000656938
Proteinuria	14	0.000656938
Pulmonary haemorrhage	14	0.000656938
Rash papular	14	0.000656938
Renal tubular necrosis	14	0.000656938
Rheumatoid arthritis	14	0.000656938
Skin atrophy	14	0.000656938
Skin cancer	14	0.000656938
Throat irritation	14	0.000656938
White blood cell disorder	14	0.000656938
Abdominal abscess	13	0.000610014
Abdominal mass	13	0.000610014
Amylase increased	13	0.000610014
Anal incontinence	13	0.000610014
Arterial occlusive disease	13	0.000610014
Back disorder	13	0.000610014
Cholecystectomy	13	0.000610014
Completed suicide	13	0.000610014
Computerised tomogram abnormal	13	0.000610014
Conjunctivitis	13	0.000610014
Creatinine renal clearance decreased	13	0.000610014
Crohn's disease	13	0.000610014
Ecchymosis	13	0.000610014
Escherichia infection	13	0.000610014
Gastrointestinal infection	13	0.000610014
Glossodynia	13	0.000610014
Haemorrhage intracranial	13	0.000610014
Immune system disorder	13	0.000610014
Insurance issue	13	0.000610014
Left ventricular dysfunction	13	0.000610014
Mood altered	13	0.000610014
Muscle twitching	13	0.000610014
Ocular icterus	13	0.000610014
Optic neuritis	13	0.000610014
Pain in jaw	13	0.000610014
Philadelphia chromosome positive	13	0.000610014
Pleuritic pain	13	0.000610014
Purpura	13	0.000610014
Renal cell carcinoma	13	0.000610014
Skin fissures	13	0.000610014
Skin hypopigmentation	13	0.000610014
Skin irritation	13	0.000610014
Tooth loss	13	0.000610014
Wrist fracture	13	0.000610014
Arteriosclerosis	12	0.000563089
Blast cell crisis	12	0.000563089
Cardiac pacemaker insertion	12	0.000563089
Cerebral disorder	12	0.000563089
Coagulopathy	12	0.000563089
Crying	12	0.000563089
Device related infection	12	0.000563089
Ear pain	12	0.000563089
Emotional distress	12	0.000563089
Emphysema	12	0.000563089
Endocarditis noninfective	12	0.000563089
Enteritis	12	0.000563089
Exfoliative rash	12	0.000563089
Flank pain	12	0.000563089
Fracture	12	0.000563089
Gastrointestinal pain	12	0.000563089
Head discomfort	12	0.000563089
Heavy menstrual bleeding	12	0.000563089
Hypophosphataemia	12	0.000563089
Mean cell volume increased	12	0.000563089
Metastatic malignant melanoma	12	0.000563089
Metastatic neoplasm	12	0.000563089
Mood swings	12	0.000563089
Muscle disorder	12	0.000563089
Musculoskeletal disorder	12	0.000563089
Myocardial ischaemia	12	0.000563089
Myopathy	12	0.000563089
Myositis	12	0.000563089
Nail disorder	12	0.000563089
Oncologic complication	12	0.000563089
Overdose	12	0.000563089
Pain of skin	12	0.000563089
Paralysis	12	0.000563089
Pericarditis	12	0.000563089
Pituitary apoplexy	12	0.000563089
Presyncope	12	0.000563089
Procedural pain	12	0.000563089
Prostatic specific antigen increased	12	0.000563089
Rales	12	0.000563089
Respiratory arrest	12	0.000563089
Retinal detachment	12	0.000563089
Tachypnoea	12	0.000563089
Transfusion	12	0.000563089
Troponin increased	12	0.000563089
Urinary incontinence	12	0.000563089
Yellow skin	12	0.000563089
Abdominal tenderness	11	0.000516165
Accidental overdose	11	0.000516165
Acute leukaemia	11	0.000516165
Aortic aneurysm	11	0.000516165
Aortic stenosis	11	0.000516165
Blindness transient	11	0.000516165
Blood blister	11	0.000516165
Blood cholesterol increased	11	0.000516165
Blood creatine increased	11	0.000516165
Cancer surgery	11	0.000516165
Cardiac operation	11	0.000516165
Cardiotoxicity	11	0.000516165
Circumstance or information capable of leading to medication error	11	0.000516165
Clostridial infection	11	0.000516165
Dermatitis bullous	11	0.000516165
Disseminated intravascular coagulation	11	0.000516165
Drug eruption	11	0.000516165
End stage renal disease	11	0.000516165
Enterococcal infection	11	0.000516165
Fibromyalgia	11	0.000516165
Gastrectomy	11	0.000516165
Gastric neoplasm	11	0.000516165
Gastrointestinal neoplasm	11	0.000516165
Gastrointestinal perforation	11	0.000516165
Gingival bleeding	11	0.000516165
Hepatic enzyme abnormal	11	0.000516165
Hepatic mass	11	0.000516165
Hepatitis acute	11	0.000516165
Hypereosinophilic syndrome	11	0.000516165
Impaired work ability	11	0.000516165
Intervertebral disc degeneration	11	0.000516165
Joint stiffness	11	0.000516165
Large intestine perforation	11	0.000516165
Muscle tightness	11	0.000516165
Nerve compression	11	0.000516165
Nerve injury	11	0.000516165
Premature delivery	11	0.000516165
Procedural complication	11	0.000516165
Rash pustular	11	0.000516165
Red cell distribution width increased	11	0.000516165
Skin burning sensation	11	0.000516165
Skin laceration	11	0.000516165
Soft tissue sarcoma	11	0.000516165
Squamous cell carcinoma	11	0.000516165
Thinking abnormal	11	0.000516165
Tooth disorder	11	0.000516165
Tumour necrosis	11	0.000516165
Type 2 diabetes mellitus	11	0.000516165
Abortion induced	10	0.000469241
Asthenopia	10	0.000469241
Atrial flutter	10	0.000469241
Bacteraemia	10	0.000469241
Blood calcium increased	10	0.000469241
Blood magnesium decreased	10	0.000469241
Blood phosphorus decreased	10	0.000469241
Bone disorder	10	0.000469241
Bradycardia	10	0.000469241
Colitis ulcerative	10	0.000469241
Complication associated with device	10	0.000469241
Cytogenetic abnormality	10	0.000469241
Decreased activity	10	0.000469241
Delirium	10	0.000469241
Dermatitis exfoliative	10	0.000469241
Diverticular perforation	10	0.000469241
Epigastric discomfort	10	0.000469241
Expired product administered	10	0.000469241
Eyelid ptosis	10	0.000469241
Gastric antral vascular ectasia	10	0.000469241
Gastrointestinal tract irritation	10	0.000469241
Generalised tonic-clonic seizure	10	0.000469241
Gingival pain	10	0.000469241
Haemodialysis	10	0.000469241
Hydrocephalus	10	0.000469241
Immunosuppression	10	0.000469241
Joint effusion	10	0.000469241
Klebsiella infection	10	0.000469241
Lymphoma	10	0.000469241
Mastocytosis	10	0.000469241
Meningitis	10	0.000469241
Monocyte count increased	10	0.000469241
Mouth swelling	10	0.000469241
Myelofibrosis	10	0.000469241
Myelosuppression	10	0.000469241
Necrosis	10	0.000469241
Occult blood positive	10	0.000469241
Ovarian cancer	10	0.000469241
Paternal exposure during pregnancy	10	0.000469241
Pelvic pain	10	0.000469241
Peritonitis	10	0.000469241
Pharyngitis	10	0.000469241
Product prescribing error	10	0.000469241
Prothrombin time prolonged	10	0.000469241
Renal pain	10	0.000469241
Respiratory tract infection	10	0.000469241
Seasonal allergy	10	0.000469241
Sinus congestion	10	0.000469241
Skin depigmentation	10	0.000469241
Skin tightness	10	0.000469241
Skin toxicity	10	0.000469241
Sunburn	10	0.000469241
Temperature intolerance	10	0.000469241
Tendonitis	10	0.000469241
Therapeutic product effect incomplete	10	0.000469241
Tooth infection	10	0.000469241
Abdominal neoplasm	9	0.000422317
Abnormal faeces	9	0.000422317
Aneurysm	9	0.000422317
Appetite disorder	9	0.000422317
Arteriosclerosis coronary artery	9	0.000422317
Aspiration	9	0.000422317
Bacterial sepsis	9	0.000422317
Basal cell carcinoma	9	0.000422317
Biliary obstruction	9	0.000422317
Blast cell count increased	9	0.000422317
Blood pressure diastolic decreased	9	0.000422317
Brain natriuretic peptide increased	9	0.000422317
Breast pain	9	0.000422317
Cardiac tamponade	9	0.000422317
Chest X-ray abnormal	9	0.000422317
Choking	9	0.000422317
Colectomy	9	0.000422317
Colon operation	9	0.000422317
Cyanosis	9	0.000422317
Deafness unilateral	9	0.000422317
Dermatitis allergic	9	0.000422317
Dilatation ventricular	9	0.000422317
Encephalopathy	9	0.000422317
Eye infection	9	0.000422317
Gastroenteritis	9	0.000422317
Gastrointestinal motility disorder	9	0.000422317
Hair colour changes	9	0.000422317
Hepatic necrosis	9	0.000422317
Hepatic pain	9	0.000422317
Hospice care	9	0.000422317
Impaired driving ability	9	0.000422317
Iron deficiency	9	0.000422317
Lactose intolerance	9	0.000422317
Left ventricular hypertrophy	9	0.000422317
Ligament sprain	9	0.000422317
Muscle strain	9	0.000422317
Pancreatic disorder	9	0.000422317
Peripheral coldness	9	0.000422317
Photopsia	9	0.000422317
Pleurisy	9	0.000422317
Polyuria	9	0.000422317
Post embolisation syndrome	9	0.000422317
Pregnancy	9	0.000422317
Product coating issue	9	0.000422317
Restless legs syndrome	9	0.000422317
Restlessness	9	0.000422317
Scab	9	0.000422317
Secretion discharge	9	0.000422317
Spinal stenosis	9	0.000422317
Splenectomy	9	0.000422317
Strongyloidiasis	9	0.000422317
Thirst	9	0.000422317
Thyroid mass	9	0.000422317
Upper gastrointestinal haemorrhage	9	0.000422317
Ventricular fibrillation	9	0.000422317
Ventricular hypertrophy	9	0.000422317
Ventricular hypokinesia	9	0.000422317
Visual field defect	9	0.000422317
Weight fluctuation	9	0.000422317
Abdominal operation	8	0.000375393
Activated partial thromboplastin time prolonged	8	0.000375393
Acute coronary syndrome	8	0.000375393
Adverse reaction	8	0.000375393
Amyotrophic lateral sclerosis	8	0.000375393
Anaemia macrocytic	8	0.000375393
Anger	8	0.000375393
Anosmia	8	0.000375393
Autoimmune hepatitis	8	0.000375393
Biopsy bone marrow abnormal	8	0.000375393
Blood chloride increased	8	0.000375393
Blood thyroid stimulating hormone increased	8	0.000375393
Brain injury	8	0.000375393
Bronchopulmonary aspergillosis	8	0.000375393
Cholangitis	8	0.000375393
Cholecystitis	8	0.000375393
Cholestasis	8	0.000375393
Chordoma	8	0.000375393
Coronary artery occlusion	8	0.000375393
Decreased immune responsiveness	8	0.000375393
Desmoid tumour	8	0.000375393
Dyskinesia	8	0.000375393
Ear discomfort	8	0.000375393
Extra dose administered	8	0.000375393
Eye operation	8	0.000375393
Facial pain	8	0.000375393
Facial paralysis	8	0.000375393
Frustration tolerance decreased	8	0.000375393
General physical condition abnormal	8	0.000375393
Growth retardation	8	0.000375393
Haemorrhoidal haemorrhage	8	0.000375393
Hepatic encephalopathy	8	0.000375393
Hepatitis B	8	0.000375393
Hip surgery	8	0.000375393
Hyperkeratosis	8	0.000375393
Hypoaesthesia oral	8	0.000375393
Hypoalbuminaemia	8	0.000375393
Intentional dose omission	8	0.000375393
Intestinal haemorrhage	8	0.000375393
Intestinal resection	8	0.000375393
Leg amputation	8	0.000375393
Localised oedema	8	0.000375393
Lower respiratory tract infection	8	0.000375393
Malabsorption	8	0.000375393
Metastases to kidney	8	0.000375393
Middle insomnia	8	0.000375393
Motor dysfunction	8	0.000375393
Mouth haemorrhage	8	0.000375393
Muscle atrophy	8	0.000375393
Myeloproliferative neoplasm	8	0.000375393
Nail discolouration	8	0.000375393
Neurological symptom	8	0.000375393
Odynophagia	8	0.000375393
Oedema mouth	8	0.000375393
Oral discomfort	8	0.000375393
Osteonecrosis of jaw	8	0.000375393
Paternal exposure timing unspecified	8	0.000375393
Pelvic fracture	8	0.000375393
Pemphigus	8	0.000375393
Performance status decreased	8	0.000375393
Pulmonary thrombosis	8	0.000375393
Pulmonary toxicity	8	0.000375393
Pulse absent	8	0.000375393
Pyelonephritis	8	0.000375393
Regurgitation	8	0.000375393
Rhinitis	8	0.000375393
Rhonchi	8	0.000375393
Rotator cuff syndrome	8	0.000375393
Sarcoma	8	0.000375393
Scleroderma	8	0.000375393
Scrotal oedema	8	0.000375393
Sensory loss	8	0.000375393
Serum ferritin increased	8	0.000375393
Sluggishness	8	0.000375393
Systemic lupus erythematosus	8	0.000375393
Therapy partial responder	8	0.000375393
Throat cancer	8	0.000375393
Thrombotic microangiopathy	8	0.000375393
Tumour pain	8	0.000375393
Urine analysis abnormal	8	0.000375393
Urine odour abnormal	8	0.000375393
Vitreous haemorrhage	8	0.000375393
Abnormal behaviour	7	0.000328469
Abnormal dreams	7	0.000328469
Acute hepatic failure	7	0.000328469
Anal haemorrhage	7	0.000328469
Angiopathy	7	0.000328469
Aortic arteriosclerosis	7	0.000328469
Apnoea	7	0.000328469
Arthropod bite	7	0.000328469
Barrett's oesophagus	7	0.000328469
Bladder disorder	7	0.000328469
Blast cells present	7	0.000328469
Blood pressure fluctuation	7	0.000328469
Bursitis	7	0.000328469
Cachexia	7	0.000328469
Cardiogenic shock	7	0.000328469
Chronic myelomonocytic leukaemia	7	0.000328469
Chylothorax	7	0.000328469
Colostomy	7	0.000328469
Conjunctival oedema	7	0.000328469
Coordination abnormal	7	0.000328469
Drug level decreased	7	0.000328469
Duodenal ulcer	7	0.000328469
Dyslipidaemia	7	0.000328469
Dyspnoea paroxysmal nocturnal	7	0.000328469
Emergency care	7	0.000328469
Facial paresis	7	0.000328469
Food interaction	7	0.000328469
Gastrointestinal carcinoma	7	0.000328469
Graft versus host disease in skin	7	0.000328469
Gynaecomastia	7	0.000328469
Haemoperitoneum	7	0.000328469
Hepatic fibrosis	7	0.000328469
Hepatocellular injury	7	0.000328469
Hip arthroplasty	7	0.000328469
Hypercalcaemia	7	0.000328469
Impaired gastric emptying	7	0.000328469
Inflammatory bowel disease	7	0.000328469
Intestinal ischaemia	7	0.000328469
Joint dislocation	7	0.000328469
Joint range of motion decreased	7	0.000328469
Knee arthroplasty	7	0.000328469
Lip dry	7	0.000328469
Lymphadenopathy mediastinal	7	0.000328469
Metastases to abdominal cavity	7	0.000328469
Metastases to lymph nodes	7	0.000328469
Mydriasis	7	0.000328469
Ocular discomfort	7	0.000328469
Oesophageal disorder	7	0.000328469
Oesophageal stenosis	7	0.000328469
Oral herpes	7	0.000328469
Oral mucosal blistering	7	0.000328469
Panic reaction	7	0.000328469
Paracentesis	7	0.000328469
Paraesthesia oral	7	0.000328469
Poor quality sleep	7	0.000328469
Post procedural haemorrhage	7	0.000328469
Product administration error	7	0.000328469
Product distribution issue	7	0.000328469
Product taste abnormal	7	0.000328469
Pseudomonas infection	7	0.000328469
Rectal cancer	7	0.000328469
Red blood cell count increased	7	0.000328469
Skin mass	7	0.000328469
Spinal operation	7	0.000328469
Spinal pain	7	0.000328469
Staphylococcal sepsis	7	0.000328469
Tongue disorder	7	0.000328469
Tooth fracture	7	0.000328469
Ulcerative keratitis	7	0.000328469
Abdominal adhesions	6	0.000281545
Abdominal hernia	6	0.000281545
Adenocarcinoma	6	0.000281545
Aggression	6	0.000281545
Angioplasty	6	0.000281545
Anuria	6	0.000281545
Aortic valve incompetence	6	0.000281545
Ataxia	6	0.000281545
Atrioventricular block	6	0.000281545
Blepharitis	6	0.000281545
Blood culture positive	6	0.000281545
Blood thyroid stimulating hormone decreased	6	0.000281545
Body temperature decreased	6	0.000281545
Bone cancer	6	0.000281545
Brain neoplasm malignant	6	0.000281545
Breast cancer female	6	0.000281545
Bronchospasm	6	0.000281545
Cancer pain	6	0.000281545
Carotid artery stenosis	6	0.000281545
Carpal tunnel syndrome	6	0.000281545
Catheterisation cardiac	6	0.000281545
Cheilitis	6	0.000281545
Cholecystitis acute	6	0.000281545
Chronic graft versus host disease	6	0.000281545
Chronic lymphocytic leukaemia	6	0.000281545
Colon cancer metastatic	6	0.000281545
Cytokine release syndrome	6	0.000281545
Decubitus ulcer	6	0.000281545
Diabetic retinopathy	6	0.000281545
Ear disorder	6	0.000281545
Early satiety	6	0.000281545
Echocardiogram abnormal	6	0.000281545
Effusion	6	0.000281545
Encephalitis	6	0.000281545
Erythema multiforme	6	0.000281545
Erythema nodosum	6	0.000281545
Essential hypertension	6	0.000281545
Exposure via partner	6	0.000281545
Extrasystoles	6	0.000281545
Fear	6	0.000281545
Fear of death	6	0.000281545
Feeling of body temperature change	6	0.000281545
Fibrosis	6	0.000281545
Fistula	6	0.000281545
Furuncle	6	0.000281545
Gallbladder enlargement	6	0.000281545
Gastric perforation	6	0.000281545
Gastrointestinal sounds abnormal	6	0.000281545
General symptom	6	0.000281545
Glioblastoma multiforme	6	0.000281545
Goitre	6	0.000281545
Groin pain	6	0.000281545
H1N1 influenza	6	0.000281545
Haemarthrosis	6	0.000281545
Haemoglobin abnormal	6	0.000281545
Haemorrhagic diathesis	6	0.000281545
Hand fracture	6	0.000281545
Heart valve incompetence	6	0.000281545
Hiccups	6	0.000281545
Hunger	6	0.000281545
Hyperaesthesia	6	0.000281545
Hypercholesterolaemia	6	0.000281545
Incontinence	6	0.000281545
Intracranial pressure increased	6	0.000281545
Intraocular pressure increased	6	0.000281545
Ischaemic stroke	6	0.000281545
Jaw disorder	6	0.000281545
Klebsiella bacteraemia	6	0.000281545
Large intestinal haemorrhage	6	0.000281545
Libido decreased	6	0.000281545
Lichenoid keratosis	6	0.000281545
Lumbar vertebral fracture	6	0.000281545
Lung adenocarcinoma	6	0.000281545
Lung consolidation	6	0.000281545
Madarosis	6	0.000281545
Melanocytic naevus	6	0.000281545
Micturition disorder	6	0.000281545
Micturition urgency	6	0.000281545
Multiple fractures	6	0.000281545
Myelitis transverse	6	0.000281545
Myocardial necrosis marker increased	6	0.000281545
Near death experience	6	0.000281545
Nephrogenic anaemia	6	0.000281545
Nephropathy toxic	6	0.000281545
Non-Hodgkin's lymphoma	6	0.000281545
Orthostatic hypotension	6	0.000281545
Pancreatitis acute	6	0.000281545
Papule	6	0.000281545
Parosmia	6	0.000281545
Pericardial excision	6	0.000281545
Platelet count abnormal	6	0.000281545
Platelet disorder	6	0.000281545
Pneumonia cytomegaloviral	6	0.000281545
Poor peripheral circulation	6	0.000281545
Premature labour	6	0.000281545
Product blister packaging issue	6	0.000281545
Pseudoporphyria	6	0.000281545
Psychotic disorder	6	0.000281545
Pulmonary arterial hypertension	6	0.000281545
Pulseless electrical activity	6	0.000281545
Quality of life decreased	6	0.000281545
Rash vesicular	6	0.000281545
Refractory cancer	6	0.000281545
Respiratory rate increased	6	0.000281545
Rhinitis allergic	6	0.000281545
SARS-CoV-2 test positive	6	0.000281545
Scrotal swelling	6	0.000281545
Shock	6	0.000281545
Skin fragility	6	0.000281545
Small intestinal haemorrhage	6	0.000281545
Sneezing	6	0.000281545
Spinal cord compression	6	0.000281545
Sputum discoloured	6	0.000281545
Stress fracture	6	0.000281545
Synovial cyst	6	0.000281545
Tendon rupture	6	0.000281545
Tooth extraction	6	0.000281545
Trismus	6	0.000281545
Underdose	6	0.000281545
Vitamin B12 decreased	6	0.000281545
Vitamin B12 deficiency	6	0.000281545
Vitamin D deficiency	6	0.000281545
Vitreous floaters	6	0.000281545
Vocal cord paralysis	6	0.000281545
Withdrawal syndrome	6	0.000281545
Abscess intestinal	5	0.000234621
Adrenal insufficiency	5	0.000234621
Apathy	5	0.000234621
Aplastic anaemia	5	0.000234621
Apparent death	5	0.000234621
Appendicitis	5	0.000234621
Atypical pneumonia	5	0.000234621
Azotaemia	5	0.000234621
B precursor type acute leukaemia	5	0.000234621
Bacterial test positive	5	0.000234621
Bell's palsy	5	0.000234621
Blast cell proliferation	5	0.000234621
Blood glucose abnormal	5	0.000234621
Blood lactic acid increased	5	0.000234621
Blood pressure systolic decreased	5	0.000234621
Blood triglycerides increased	5	0.000234621
Bone density decreased	5	0.000234621
Bone marrow necrosis	5	0.000234621
Breast mass	5	0.000234621
Breast tenderness	5	0.000234621
Cancer in remission	5	0.000234621
Cardiac discomfort	5	0.000234621
Cardiac flutter	5	0.000234621
Cerebral atrophy	5	0.000234621
Cerebral infarction	5	0.000234621
Chronic leukaemia	5	0.000234621
Cold sweat	5	0.000234621
Congestive hepatopathy	5	0.000234621
Coronary artery bypass	5	0.000234621
Craniosynostosis	5	0.000234621
Cytokine storm	5	0.000234621
Deafness neurosensory	5	0.000234621
Defaecation urgency	5	0.000234621
Dental operation	5	0.000234621
Dermatitis acneiform	5	0.000234621
Diabetes mellitus inadequate control	5	0.000234621
Diabetic complication	5	0.000234621
Diarrhoea haemorrhagic	5	0.000234621
Distributive shock	5	0.000234621
Dizziness postural	5	0.000234621
Drug level increased	5	0.000234621
Drug reaction with eosinophilia and systemic symptoms	5	0.000234621
Drug tolerance decreased	5	0.000234621
Dysgraphia	5	0.000234621
Energy increased	5	0.000234621
Epilepsy	5	0.000234621
Erectile dysfunction	5	0.000234621
Escherichia sepsis	5	0.000234621
Eyelid disorder	5	0.000234621
Faeces soft	5	0.000234621
Foetal death	5	0.000234621
Foot deformity	5	0.000234621
Functional gastrointestinal disorder	5	0.000234621
Gallbladder operation	5	0.000234621
Gastric dilatation	5	0.000234621
Gastric pH decreased	5	0.000234621
Gastrointestinal necrosis	5	0.000234621
Gastrointestinal tube insertion	5	0.000234621
Gastrointestinal ulcer	5	0.000234621
Gingivitis	5	0.000234621
Haemophagocytic lymphohistiocytosis	5	0.000234621
Helicobacter infection	5	0.000234621
Hemiplegia	5	0.000234621
Hepatitis C	5	0.000234621
Histology abnormal	5	0.000234621
Hypergammaglobulinaemia benign monoclonal	5	0.000234621
Hyperreflexia	5	0.000234621
Hypoventilation	5	0.000234621
Hypoxic-ischaemic encephalopathy	5	0.000234621
Immune thrombocytopenia	5	0.000234621
Inability to afford medication	5	0.000234621
Incision site pain	5	0.000234621
Incoherent	5	0.000234621
Increased appetite	5	0.000234621
Intracranial aneurysm	5	0.000234621
Ischaemia	5	0.000234621
Knee operation	5	0.000234621
Lichen planus	5	0.000234621
Ligament rupture	5	0.000234621
Limb operation	5	0.000234621
Lower gastrointestinal haemorrhage	5	0.000234621
Lymphocyte count increased	5	0.000234621
Lymphoedema	5	0.000234621
Magnetic resonance imaging head abnormal	5	0.000234621
Maternal exposure before pregnancy	5	0.000234621
Mean cell haemoglobin concentration decreased	5	0.000234621
Metastases to adrenals	5	0.000234621
Mucormycosis	5	0.000234621
Muscle injury	5	0.000234621
Myeloid leukaemia	5	0.000234621
Neck mass	5	0.000234621
Nephropathy	5	0.000234621
Nephrotic syndrome	5	0.000234621
Neutropenic sepsis	5	0.000234621
Neutrophilia	5	0.000234621
Non-cardiac chest pain	5	0.000234621
Obstruction gastric	5	0.000234621
Oesophageal pain	5	0.000234621
Onychoclasis	5	0.000234621
Poor quality product administered	5	0.000234621
Product packaging quantity issue	5	0.000234621
Pupil fixed	5	0.000234621
Rash morbilliform	5	0.000234621
Raynaud's phenomenon	5	0.000234621
Reading disorder	5	0.000234621
Red blood cell count abnormal	5	0.000234621
Refusal of treatment by patient	5	0.000234621
Remission not achieved	5	0.000234621
Respiratory tract congestion	5	0.000234621
Right ventricular failure	5	0.000234621
Scoliosis	5	0.000234621
Skin hypertrophy	5	0.000234621
Skin infection	5	0.000234621
Slit-lamp tests abnormal	5	0.000234621
Spinal osteoarthritis	5	0.000234621
Splenic rupture	5	0.000234621
Squamous cell carcinoma of skin	5	0.000234621
Stomach mass	5	0.000234621
Subdural haemorrhage	5	0.000234621
Sudden death	5	0.000234621
Teeth brittle	5	0.000234621
Thrombotic thrombocytopenic purpura	5	0.000234621
Thyroid neoplasm	5	0.000234621
Tooth abscess	5	0.000234621
Transdifferentiation of neoplasm	5	0.000234621
Transplant	5	0.000234621
Trisomy 8	5	0.000234621
Troponin I increased	5	0.000234621
Tumour marker increased	5	0.000234621
Urine abnormality	5	0.000234621
Urosepsis	5	0.000234621
Vascular graft	5	0.000234621
Vascular occlusion	5	0.000234621
Venous thrombosis	5	0.000234621
Wound complication	5	0.000234621
Wound infection	5	0.000234621
Abnormal sensation in eye	4	0.000187696
Abscess drainage	4	0.000187696
Acute febrile neutrophilic dermatosis	4	0.000187696
Acute myeloid leukaemia recurrent	4	0.000187696
Acute myeloid leukaemia refractory	4	0.000187696
Adrenal disorder	4	0.000187696
Agranulocytosis	4	0.000187696
Amenorrhoea	4	0.000187696
Anaemia of malignant disease	4	0.000187696
Anal abscess	4	0.000187696
Anal fistula	4	0.000187696
Angina unstable	4	0.000187696
Anhedonia	4	0.000187696
Antinuclear antibody positive	4	0.000187696
Aphthous ulcer	4	0.000187696
Appendicectomy	4	0.000187696
Arteriovenous malformation	4	0.000187696
Arthritis infective	4	0.000187696
Atrial tachycardia	4	0.000187696
Atrioventricular block complete	4	0.000187696
Bacteroides infection	4	0.000187696
Band neutrophil count increased	4	0.000187696
Basophil count increased	4	0.000187696
Benign prostatic hyperplasia	4	0.000187696
Biliary tract disorder	4	0.000187696
Bilirubin conjugated increased	4	0.000187696
Bipolar disorder	4	0.000187696
Bladder neoplasm	4	0.000187696
Bladder neoplasm surgery	4	0.000187696
Bladder transitional cell carcinoma	4	0.000187696
Blood bilirubin unconjugated increased	4	0.000187696
Blood chloride decreased	4	0.000187696
Blood phosphorus increased	4	0.000187696
Body mass index increased	4	0.000187696
Bone lesion	4	0.000187696
Brain herniation	4	0.000187696
Breast swelling	4	0.000187696
Bundle branch block left	4	0.000187696
Calcinosis	4	0.000187696
Cardiopulmonary failure	4	0.000187696
Carotid artery occlusion	4	0.000187696
Catheter placement	4	0.000187696
Central nervous system leukaemia	4	0.000187696
Cervical vertebral fracture	4	0.000187696
Chapped lips	4	0.000187696
Chloroma	4	0.000187696
Cholecystitis infective	4	0.000187696
Chronic lymphocytic leukaemia recurrent	4	0.000187696
Chronic lymphocytic leukaemia transformation	4	0.000187696
Circulatory collapse	4	0.000187696
Clonal evolution	4	0.000187696
Colitis ischaemic	4	0.000187696
Colonoscopy	4	0.000187696
Colorectal cancer	4	0.000187696
Concussion	4	0.000187696
Congestive cardiomyopathy	4	0.000187696
Cranial nerve disorder	4	0.000187696
Crepitations	4	0.000187696
Cross sensitivity reaction	4	0.000187696
Cytoreductive surgery	4	0.000187696
Dermatofibrosarcoma protuberans	4	0.000187696
Device occlusion	4	0.000187696
Diplegia	4	0.000187696
Drooling	4	0.000187696
Drug dependence	4	0.000187696
Drug tolerance	4	0.000187696
Drug withdrawal syndrome	4	0.000187696
Dry throat	4	0.000187696
Duodenitis	4	0.000187696
Ejection fraction abnormal	4	0.000187696
Electroencephalogram abnormal	4	0.000187696
Emotional disorder	4	0.000187696
Endometrial cancer	4	0.000187696
Exercise tolerance decreased	4	0.000187696
Exposure via father	4	0.000187696
Fibrin D dimer increased	4	0.000187696
Fluid intake reduced	4	0.000187696
Focal segmental glomerulosclerosis	4	0.000187696
Folliculitis	4	0.000187696
Food intolerance	4	0.000187696
Food poisoning	4	0.000187696
Foot amputation	4	0.000187696
Foreign body sensation in eyes	4	0.000187696
Fractured sacrum	4	0.000187696
Gastric cancer recurrent	4	0.000187696
Gastric operation	4	0.000187696
Gastrointestinal cancer metastatic	4	0.000187696
Gastrointestinal surgery	4	0.000187696
Glioblastoma	4	0.000187696
Granulocyte count decreased	4	0.000187696
Haematotoxicity	4	0.000187696
Haemodynamic instability	4	0.000187696
Haemolytic anaemia	4	0.000187696
Haemothorax	4	0.000187696
Hand deformity	4	0.000187696
Heart rate abnormal	4	0.000187696
Heart sounds abnormal	4	0.000187696
Hepatic haemorrhage	4	0.000187696
Hernia repair	4	0.000187696
Hypernatraemia	4	0.000187696
Hyperparathyroidism	4	0.000187696
Hyperplasia	4	0.000187696
Hypersensitivity pneumonitis	4	0.000187696
Hyperthyroidism	4	0.000187696
Hypertriglyceridaemia	4	0.000187696
Hypogammaglobulinaemia	4	0.000187696
Hypotonia	4	0.000187696
Incorrect product administration duration	4	0.000187696
Incorrect route of product administration	4	0.000187696
Inguinal hernia	4	0.000187696
Intentional overdose	4	0.000187696
Intestinal mass	4	0.000187696
Intra-abdominal fluid collection	4	0.000187696
Joint lock	4	0.000187696
Laryngeal oedema	4	0.000187696
Laser therapy	4	0.000187696
Left atrial enlargement	4	0.000187696
Limb mass	4	0.000187696
Lip blister	4	0.000187696
Lip exfoliation	4	0.000187696
Liver abscess	4	0.000187696
Low birth weight baby	4	0.000187696
Lymphocytic leukaemia	4	0.000187696
Lymphopenia	4	0.000187696
Macrocytosis	4	0.000187696
Macular oedema	4	0.000187696
Malignant pleural effusion	4	0.000187696
Mean cell haemoglobin increased	4	0.000187696
Mean platelet volume decreased	4	0.000187696
Mechanical ventilation	4	0.000187696
Meningioma	4	0.000187696
Meniscus injury	4	0.000187696
Menstrual disorder	4	0.000187696
Metastases to spine	4	0.000187696
Middle ear effusion	4	0.000187696
Muscle rigidity	4	0.000187696
Muscle spasticity	4	0.000187696
Myasthenia gravis	4	0.000187696
Mycobacterium avium complex infection	4	0.000187696
Nasal discomfort	4	0.000187696
Nephrectomy	4	0.000187696
Neurofibromatosis	4	0.000187696
Neurological decompensation	4	0.000187696
Neutrophil count abnormal	4	0.000187696
Obstructive airways disorder	4	0.000187696
Oesophageal ulcer	4	0.000187696
Onychomycosis	4	0.000187696
Oral surgery	4	0.000187696
Oropharyngeal discomfort	4	0.000187696
Otorrhoea	4	0.000187696
Packed red blood cell transfusion	4	0.000187696
Pancreaticoduodenectomy	4	0.000187696
Pancreatitis chronic	4	0.000187696
Paternal drugs affecting foetus	4	0.000187696
Pelvic neoplasm	4	0.000187696
Peptic ulcer	4	0.000187696
Peripheral motor neuropathy	4	0.000187696
Placental disorder	4	0.000187696
Platelet transfusion	4	0.000187696
Pneumonia fungal	4	0.000187696
Polydipsia	4	0.000187696
Polymerase chain reaction	4	0.000187696
Portal hypertension	4	0.000187696
Post procedural infection	4	0.000187696
Postoperative wound infection	4	0.000187696
Preterm premature rupture of membranes	4	0.000187696
Proctalgia	4	0.000187696
Product colour issue	4	0.000187696
Product formulation issue	4	0.000187696
Product odour abnormal	4	0.000187696
Product residue present	4	0.000187696
Product supply issue	4	0.000187696
Protein urine present	4	0.000187696
Pulmonary alveolar haemorrhage	4	0.000187696
Pulmonary function test decreased	4	0.000187696
Red blood cell sedimentation rate increased	4	0.000187696
Renal atrophy	4	0.000187696
Renal cancer	4	0.000187696
Renal function test abnormal	4	0.000187696
Renal haemorrhage	4	0.000187696
Renal injury	4	0.000187696
Renal neoplasm	4	0.000187696
Renal tubular acidosis	4	0.000187696
Retinal tear	4	0.000187696
Rosacea	4	0.000187696
Scleral haemorrhage	4	0.000187696
Scratch	4	0.000187696
Screaming	4	0.000187696
Seborrhoeic dermatitis	4	0.000187696
Sedation	4	0.000187696
Sensory disturbance	4	0.000187696
Serum ferritin decreased	4	0.000187696
Shoulder operation	4	0.000187696
Sinus bradycardia	4	0.000187696
Skin abrasion	4	0.000187696
Skin swelling	4	0.000187696
Small cell lung cancer	4	0.000187696
Spinal compression fracture	4	0.000187696
Spleen disorder	4	0.000187696
Streptococcal infection	4	0.000187696
Subcutaneous emphysema	4	0.000187696
Systemic mastocytosis	4	0.000187696
Tachyarrhythmia	4	0.000187696
Tendon disorder	4	0.000187696
Thyroidectomy	4	0.000187696
Transferrin saturation decreased	4	0.000187696
Upper-airway cough syndrome	4	0.000187696
Urinary tract infection staphylococcal	4	0.000187696
Urinary tract obstruction	4	0.000187696
Uterine leiomyoma	4	0.000187696
Vasculitis	4	0.000187696
Venoocclusive liver disease	4	0.000187696
Ventricular dysfunction	4	0.000187696
Vitiligo	4	0.000187696
Vitreous detachment	4	0.000187696
Abdominal infection	3	0.000140772
Abdominal rigidity	3	0.000140772
Acidosis	3	0.000140772
Acne cystic	3	0.000140772
Acoustic neuroma	3	0.000140772
Actinic keratosis	3	0.000140772
Acute sinusitis	3	0.000140772
Adenoviral haemorrhagic cystitis	3	0.000140772
Adhesion	3	0.000140772
Affective disorder	3	0.000140772
Alanine aminotransferase decreased	3	0.000140772
Aldolase increased	3	0.000140772
Allogenic bone marrow transplantation therapy	3	0.000140772
Alpha haemolytic streptococcal infection	3	0.000140772
Altered state of consciousness	3	0.000140772
Ammonia increased	3	0.000140772
Anal fissure	3	0.000140772
Anaphylactic shock	3	0.000140772
Anaplastic astrocytoma	3	0.000140772
Antibody test abnormal	3	0.000140772
Anticonvulsant drug level below therapeutic	3	0.000140772
Aortic valve sclerosis	3	0.000140772
Aortic valve stenosis	3	0.000140772
Arrhythmia supraventricular	3	0.000140772
Arteritis	3	0.000140772
Aspergillus infection	3	0.000140772
Asphyxia	3	0.000140772
BK virus infection	3	0.000140772
Basedow's disease	3	0.000140772
Benign neoplasm of thyroid gland	3	0.000140772
Bile duct stone	3	0.000140772
Biopsy liver	3	0.000140772
Biopsy liver abnormal	3	0.000140772
Bladder discomfort	3	0.000140772
Bladder mass	3	0.000140772
Blood bicarbonate increased	3	0.000140772
Blood cholesterol decreased	3	0.000140772
Blood creatinine decreased	3	0.000140772
Blood fibrinogen decreased	3	0.000140772
Blood glucose fluctuation	3	0.000140772
Blood parathyroid hormone increased	3	0.000140772
Blood potassium abnormal	3	0.000140772
Blood pressure inadequately controlled	3	0.000140772
Blood product transfusion dependent	3	0.000140772
Blood sodium increased	3	0.000140772
Bone marrow myelogram abnormal	3	0.000140772
Bone marrow reticulin fibrosis	3	0.000140772
Bradyphrenia	3	0.000140772
Breast cancer in situ	3	0.000140772
Breast cancer stage I	3	0.000140772
Breast conserving surgery	3	0.000140772
Breast discharge	3	0.000140772
Breast disorder	3	0.000140772
Bronchoalveolar lavage abnormal	3	0.000140772
CSF culture positive	3	0.000140772
Capillary leak syndrome	3	0.000140772
Carbon dioxide decreased	3	0.000140772
Cardiac death	3	0.000140772
Cardiac dysfunction	3	0.000140772
Carotid artery disease	3	0.000140772
Cartilage injury	3	0.000140772
Catheter site pain	3	0.000140772
Central nervous system lesion	3	0.000140772
Central nervous system neoplasm	3	0.000140772
Cerebral ischaemia	3	0.000140772
Cerebral toxoplasmosis	3	0.000140772
Cerebrospinal fluid leakage	3	0.000140772
Cervical dysplasia	3	0.000140772
Chest injury	3	0.000140772
Chest tube insertion	3	0.000140772
Chest wall mass	3	0.000140772
Chronic gastritis	3	0.000140772
Chronic graft versus host disease in skin	3	0.000140772
Chronic hepatitis	3	0.000140772
Clostridium test positive	3	0.000140772
Colonoscopy abnormal	3	0.000140772
Complications of bone marrow transplant	3	0.000140772
Coronary arterial stent insertion	3	0.000140772
Costochondritis	3	0.000140772
Craniotomy	3	0.000140772
Creatinine renal clearance increased	3	0.000140772
Culture urine positive	3	0.000140772
Cushingoid	3	0.000140772
Cytomegalovirus colitis	3	0.000140772
Cytomegalovirus infection	3	0.000140772
Cytomegalovirus test positive	3	0.000140772
Dandruff	3	0.000140772
Diabetic coma	3	0.000140772
Diabetic foot	3	0.000140772
Diabetic ketoacidosis	3	0.000140772
Differential white blood cell count abnormal	3	0.000140772
Dizziness exertional	3	0.000140772
Electrocardiogram T wave abnormal	3	0.000140772
Endocarditis	3	0.000140772
Enterococcal bacteraemia	3	0.000140772
Eosinophil percentage increased	3	0.000140772
Erosive oesophagitis	3	0.000140772
Escherichia bacteraemia	3	0.000140772
Euphoric mood	3	0.000140772
Exophthalmos	3	0.000140772
Exposure to toxic agent	3	0.000140772
Eye colour change	3	0.000140772
Eye inflammation	3	0.000140772
Facial bones fracture	3	0.000140772
Faeces hard	3	0.000140772
Foot operation	3	0.000140772
Fractured coccyx	3	0.000140772
Gallbladder polyp	3	0.000140772
Gamma-glutamyltransferase increased	3	0.000140772
Gastric polyps	3	0.000140772
Gastritis bacterial	3	0.000140772
Gastritis erosive	3	0.000140772
Gastritis haemorrhagic	3	0.000140772
Gastrointestinal bacterial infection	3	0.000140772
Gastrointestinal fistula	3	0.000140772
Gastrointestinal oedema	3	0.000140772
Gastrointestinal stenosis	3	0.000140772
Gingival disorder	3	0.000140772
Gingival swelling	3	0.000140772
Gliosis	3	0.000140772
Glomerulonephritis	3	0.000140772
Glossitis	3	0.000140772
Glucose tolerance impaired	3	0.000140772
Gouty arthritis	3	0.000140772
Granulocyte count increased	3	0.000140772
Granulocytes abnormal	3	0.000140772
Gravitational oedema	3	0.000140772
Guillain-Barre syndrome	3	0.000140772
Haematocrit abnormal	3	0.000140772
Haematocrit increased	3	0.000140772
Haematological malignancy	3	0.000140772
Haemolysis	3	0.000140772
Haemolytic uraemic syndrome	3	0.000140772
Haemorrhagic stroke	3	0.000140772
Hallucination, auditory	3	0.000140772
Hallucination, visual	3	0.000140772
Hepatic cyst	3	0.000140772
Hepatic infection	3	0.000140772
Hepatitis A	3	0.000140772
Herpes simplex	3	0.000140772
Histiocytic sarcoma	3	0.000140772
Hodgkin's disease	3	0.000140772
Hyperaesthesia teeth	3	0.000140772
Hypercapnia	3	0.000140772
Hyperchlorhydria	3	0.000140772
Hypertensive crisis	3	0.000140772
Hyperuricaemia	3	0.000140772
Hyporeflexia	3	0.000140772
Hypothermia	3	0.000140772
Hypovolaemic shock	3	0.000140772
Hysterectomy	3	0.000140772
Immunoglobulins decreased	3	0.000140772
Incorrect dosage administered	3	0.000140772
Increased upper airway secretion	3	0.000140772
Infarction	3	0.000140772
Ingrowing nail	3	0.000140772
Injection site pain	3	0.000140772
Intentional product misuse	3	0.000140772
Intentional product use issue	3	0.000140772
Intermittent claudication	3	0.000140772
International normalised ratio decreased	3	0.000140772
Intervertebral disc disorder	3	0.000140772
Intervertebral disc space narrowing	3	0.000140772
Intestinal operation	3	0.000140772
Intra-abdominal pressure increased	3	0.000140772
Intracranial hypotension	3	0.000140772
Intussusception	3	0.000140772
Iron binding capacity total decreased	3	0.000140772
Iron overload	3	0.000140772
Ischaemic cardiomyopathy	3	0.000140772
Ischaemic skin ulcer	3	0.000140772
Jaundice cholestatic	3	0.000140772
Kaposi's sarcoma	3	0.000140772
Keratitis	3	0.000140772
Keratoacanthoma	3	0.000140772
Klebsiella sepsis	3	0.000140772
Lactic acidosis	3	0.000140772
Large intestinal polypectomy	3	0.000140772
Large intestinal ulcer	3	0.000140772
Large intestine polyp	3	0.000140772
Left atrial dilatation	3	0.000140772
Left ventricular dilatation	3	0.000140772
Left ventricular failure	3	0.000140772
Lip pain	3	0.000140772
Listless	3	0.000140772
Lumbar spinal stenosis	3	0.000140772
Lung cancer metastatic	3	0.000140772
Lung opacity	3	0.000140772
Lyme disease	3	0.000140772
Lymph node pain	3	0.000140772
Lymphocyte percentage decreased	3	0.000140772
Lymphoproliferative disorder	3	0.000140772
Major depression	3	0.000140772
Mammogram abnormal	3	0.000140772
Mastectomy	3	0.000140772
Mastication disorder	3	0.000140772
Mean cell haemoglobin decreased	3	0.000140772
Mean cell volume decreased	3	0.000140772
Mesenteric neoplasm	3	0.000140772
Metabolic disorder	3	0.000140772
Metastases to gastrointestinal tract	3	0.000140772
Migraine with aura	3	0.000140772
Mitral valve stenosis	3	0.000140772
Monocytosis	3	0.000140772
Mucosal disorder	3	0.000140772
Muscle discomfort	3	0.000140772
Muscle swelling	3	0.000140772
Nasal polyps	3	0.000140772
Neovascularisation	3	0.000140772
Nephrogenic systemic fibrosis	3	0.000140772
Nephrostomy	3	0.000140772
Neuroendocrine carcinoma of the skin	3	0.000140772
Neurofibroma	3	0.000140772
Neurogenic bladder	3	0.000140772
Nipple pain	3	0.000140772
Nonspecific reaction	3	0.000140772
Normocytic anaemia	3	0.000140772
Oesophageal carcinoma	3	0.000140772
Oesophageal ulcer haemorrhage	3	0.000140772
Oliguria	3	0.000140772
Optic ischaemic neuropathy	3	0.000140772
Optic nerve disorder	3	0.000140772
Oral disorder	3	0.000140772
Oral fungal infection	3	0.000140772
Organ failure	3	0.000140772
Oropharyngeal swelling	3	0.000140772
Osteomyelitis chronic	3	0.000140772
Ovarian cyst	3	0.000140772
Ovarian epithelial cancer recurrent	3	0.000140772
Overweight	3	0.000140772
Pancreatic carcinoma metastatic	3	0.000140772
Pancreatic cyst	3	0.000140772
Pancreatic enzymes increased	3	0.000140772
Panniculitis	3	0.000140772
Papillary thyroid cancer	3	0.000140772
Paranasal sinus discomfort	3	0.000140772
Paranasal sinus hypersecretion	3	0.000140772
Paranoia	3	0.000140772
Perforated ulcer	3	0.000140772
Periorbital disorder	3	0.000140772
Periorbital haematoma	3	0.000140772
Peripheral ischaemia	3	0.000140772
Peripheral venous disease	3	0.000140772
Perirectal abscess	3	0.000140772
Peritonitis bacterial	3	0.000140772
Peroneal nerve palsy	3	0.000140772
Pharyngitis streptococcal	3	0.000140772
Piloerection	3	0.000140772
Pituitary tumour benign	3	0.000140772
Plantar fasciitis	3	0.000140772
Pleural fibrosis	3	0.000140772
Pneumocystis jirovecii infection	3	0.000140772
Pneumomediastinum	3	0.000140772
Pneumoperitoneum	3	0.000140772
Polycythaemia vera	3	0.000140772
Poor feeding infant	3	0.000140772
Positron emission tomogram abnormal	3	0.000140772
Posterior reversible encephalopathy syndrome	3	0.000140772
Potentiating drug interaction	3	0.000140772
Prescribed underdose	3	0.000140772
Priapism	3	0.000140772
Proctitis	3	0.000140772
Product packaging difficult to open	3	0.000140772
Product size issue	3	0.000140772
Prostatomegaly	3	0.000140772
Pseudomyxoma peritonei	3	0.000140772
Psoriatic arthropathy	3	0.000140772
Pulmonary vein stenosis	3	0.000140772
Pupils unequal	3	0.000140772
Pyuria	3	0.000140772
Radiation pneumonitis	3	0.000140772
Red blood cell abnormality	3	0.000140772
Refractory cytopenia with unilineage dysplasia	3	0.000140772
Renal artery stenosis	3	0.000140772
Renal mass	3	0.000140772
Renal tubular atrophy	3	0.000140772
Respiratory acidosis	3	0.000140772
Resuscitation	3	0.000140772
Retinal exudates	3	0.000140772
Retroperitoneal haemorrhage	3	0.000140772
Retroperitoneal lymphadenopathy	3	0.000140772
Rhinovirus infection	3	0.000140772
Right atrial enlargement	3	0.000140772
Serositis	3	0.000140772
Sigmoidectomy	3	0.000140772
Sinus node dysfunction	3	0.000140772
Skin neoplasm excision	3	0.000140772
Skin sensitisation	3	0.000140772
Skin warm	3	0.000140772
Skin wrinkling	3	0.000140772
Small intestinal resection	3	0.000140772
Soft tissue disorder	3	0.000140772
Somnambulism	3	0.000140772
Spinal cord neoplasm	3	0.000140772
Sputum abnormal	3	0.000140772
Staphylococcal bacteraemia	3	0.000140772
Staphylococcus test positive	3	0.000140772
Strabismus	3	0.000140772
Subarachnoid haemorrhage	3	0.000140772
Subdural haematoma evacuation	3	0.000140772
Sudden cardiac death	3	0.000140772
Testicular pain	3	0.000140772
Thermal burn	3	0.000140772
Thoracic cavity drainage	3	0.000140772
Thoracic vertebral fracture	3	0.000140772
Toe amputation	3	0.000140772
Tongue paralysis	3	0.000140772
Toxic epidermal necrolysis	3	0.000140772
Tracheostomy	3	0.000140772
Transformation to acute myeloid leukaemia	3	0.000140772
Transfusion reaction	3	0.000140772
Traumatic lung injury	3	0.000140772
Trichorrhexis	3	0.000140772
Tumour rupture	3	0.000140772
Tumour ulceration	3	0.000140772
Type 1 diabetes mellitus	3	0.000140772
Umbilical hernia	3	0.000140772
Uterine cancer	3	0.000140772
Uveitis	3	0.000140772
Vaginal disorder	3	0.000140772
Varicose vein	3	0.000140772
Vascular device infection	3	0.000140772
Vascular rupture	3	0.000140772
Vein disorder	3	0.000140772
Venous occlusion	3	0.000140772
Vitamin D decreased	3	0.000140772
Vitrectomy	3	0.000140772
Volume blood decreased	3	0.000140772
Volvulus	3	0.000140772
Vomiting projectile	3	0.000140772
Vulvovaginal rash	3	0.000140772
Weight gain poor	3	0.000140772
Wisdom teeth removal	3	0.000140772
Wound treatment	3	0.000140772
Abdominal cavity drainage	2	9.38482e-05
Abdominal wall abscess	2	9.38482e-05
Abdominal wall cyst	2	9.38482e-05
Abdominal wound dehiscence	2	9.38482e-05
Abnormal loss of weight	2	9.38482e-05
Abscess limb	2	9.38482e-05
Abscess oral	2	9.38482e-05
Accidental death	2	9.38482e-05
Acquired gene mutation	2	9.38482e-05
Acute biphenotypic leukaemia	2	9.38482e-05
Acute generalised exanthematous pustulosis	2	9.38482e-05
Acute pulmonary oedema	2	9.38482e-05
Adenovirus infection	2	9.38482e-05
Adenovirus test positive	2	9.38482e-05
Adrenal adenoma	2	9.38482e-05
Adverse food reaction	2	9.38482e-05
Albumin urine present	2	9.38482e-05
Alcohol poisoning	2	9.38482e-05
Alveolitis	2	9.38482e-05
Amniotic cavity infection	2	9.38482e-05
Amyloidosis	2	9.38482e-05
Anaemia postoperative	2	9.38482e-05
Aneurysm ruptured	2	9.38482e-05
Angiocentric lymphoma	2	9.38482e-05
Angiosarcoma	2	9.38482e-05
Angle closure glaucoma	2	9.38482e-05
Animal bite	2	9.38482e-05
Anorectal operation	2	9.38482e-05
Antinuclear antibody increased	2	9.38482e-05
Aortic aneurysm rupture	2	9.38482e-05
Aortic dilatation	2	9.38482e-05
Aortic thrombosis	2	9.38482e-05
Aortic valve disease	2	9.38482e-05
Apnoeic attack	2	9.38482e-05
Apoptosis	2	9.38482e-05
Appendicitis perforated	2	9.38482e-05
Arachnoiditis	2	9.38482e-05
Arterial bypass operation	2	9.38482e-05
Arterial insufficiency	2	9.38482e-05
Arterial thrombosis	2	9.38482e-05
Arthritis bacterial	2	9.38482e-05
Artificial crown procedure	2	9.38482e-05
Asplenia	2	9.38482e-05
Atrial pressure increased	2	9.38482e-05
Atrial septal defect	2	9.38482e-05
Atrioventricular block first degree	2	9.38482e-05
Atrioventricular block second degree	2	9.38482e-05
Attention deficit hyperactivity disorder	2	9.38482e-05
Auricular swelling	2	9.38482e-05
Autoimmune haemolytic anaemia	2	9.38482e-05
Axillary pain	2	9.38482e-05
Babesiosis	2	9.38482e-05
Bacterial test	2	9.38482e-05
Basophilia	2	9.38482e-05
Bedridden	2	9.38482e-05
Benign neoplasm	2	9.38482e-05
Biliary dilatation	2	9.38482e-05
Biopsy	2	9.38482e-05
Biopsy bone marrow	2	9.38482e-05
Biopsy lung	2	9.38482e-05
Biopsy lung abnormal	2	9.38482e-05
Biopsy prostate abnormal	2	9.38482e-05
Bladder hypertrophy	2	9.38482e-05
Bladder obstruction	2	9.38482e-05
Bladder pain	2	9.38482e-05
Bleeding time prolonged	2	9.38482e-05
Blood albumin increased	2	9.38482e-05
Blood alkaline phosphatase abnormal	2	9.38482e-05
Blood bicarbonate decreased	2	9.38482e-05
Blood calcium abnormal	2	9.38482e-05
Blood cholesterol abnormal	2	9.38482e-05
Blood creatine phosphokinase decreased	2	9.38482e-05
Blood creatinine abnormal	2	9.38482e-05
Blood electrolytes decreased	2	9.38482e-05
Blood magnesium increased	2	9.38482e-05
Blood mercury abnormal	2	9.38482e-05
Blood pH decreased	2	9.38482e-05
Blood testosterone decreased	2	9.38482e-05
Blood urea nitrogen/creatinine ratio increased	2	9.38482e-05
Bloody discharge	2	9.38482e-05
Bone density abnormal	2	9.38482e-05
Bone infarction	2	9.38482e-05
Bone neoplasm	2	9.38482e-05
Bone operation	2	9.38482e-05
Brain compression	2	9.38482e-05
Brain death	2	9.38482e-05
Brain scan abnormal	2	9.38482e-05
Breast cellulitis	2	9.38482e-05
Breast enlargement	2	9.38482e-05
Breast oedema	2	9.38482e-05
Breech presentation	2	9.38482e-05
Bronchial carcinoma	2	9.38482e-05
Bronchiectasis	2	9.38482e-05
Bronchiolitis	2	9.38482e-05
Bronchogram abnormal	2	9.38482e-05
Bundle branch block	2	9.38482e-05
CSF cell count increased	2	9.38482e-05
CSF pressure increased	2	9.38482e-05
CSF protein increased	2	9.38482e-05
Calcium deficiency	2	9.38482e-05
Carbohydrate antigen 125 increased	2	9.38482e-05
Carbon dioxide increased	2	9.38482e-05
Cardiac ablation	2	9.38482e-05
Cardiac aneurysm	2	9.38482e-05
Cardiac failure acute	2	9.38482e-05
Cardiac failure chronic	2	9.38482e-05
Cardiac stress test abnormal	2	9.38482e-05
Carotid endarterectomy	2	9.38482e-05
Catheter site infection	2	9.38482e-05
Cauda equina syndrome	2	9.38482e-05
Cellulitis orbital	2	9.38482e-05
Central nervous system infection	2	9.38482e-05
Central venous catheterisation	2	9.38482e-05
Cervical cord compression	2	9.38482e-05
Change of bowel habit	2	9.38482e-05
Chest expansion decreased	2	9.38482e-05
Choking sensation	2	9.38482e-05
Cholangitis acute	2	9.38482e-05
Chromatopsia	2	9.38482e-05
Chronic kidney disease-mineral and bone disorder	2	9.38482e-05
Chronic left ventricular failure	2	9.38482e-05
Clavicle fracture	2	9.38482e-05
Coagulation test abnormal	2	9.38482e-05
Coccidioidomycosis	2	9.38482e-05
Coccydynia	2	9.38482e-05
Colon cancer stage IV	2	9.38482e-05
Colon neoplasm	2	9.38482e-05
Communication disorder	2	9.38482e-05
Compression fracture	2	9.38482e-05
Congenital anomaly	2	9.38482e-05
Conjunctival hyperaemia	2	9.38482e-05
Continuous haemodiafiltration	2	9.38482e-05
Corneal abrasion	2	9.38482e-05
Corneal disorder	2	9.38482e-05
Corneal thinning	2	9.38482e-05
Coronary artery stenosis	2	9.38482e-05
Coronavirus infection	2	9.38482e-05
Cyst removal	2	9.38482e-05
Cystitis haemorrhagic	2	9.38482e-05
Cystitis interstitial	2	9.38482e-05
Cytomegalovirus oesophagitis	2	9.38482e-05
Dark circles under eyes	2	9.38482e-05
Daydreaming	2	9.38482e-05
Deafness bilateral	2	9.38482e-05
Deformity	2	9.38482e-05
Delayed engraftment	2	9.38482e-05
Delivery	2	9.38482e-05
Dental care	2	9.38482e-05
Dependence	2	9.38482e-05
Dermatitis contact	2	9.38482e-05
Dermatitis psoriasiform	2	9.38482e-05
Diabetic eye disease	2	9.38482e-05
Diabetic nephropathy	2	9.38482e-05
Diabetic neuropathy	2	9.38482e-05
Dilatation atrial	2	9.38482e-05
Disability	2	9.38482e-05
Diverticulum intestinal	2	9.38482e-05
Drug dispensed to wrong patient	2	9.38482e-05
Drug effect less than expected	2	9.38482e-05
Drug level below therapeutic	2	9.38482e-05
Drug screen positive	2	9.38482e-05
Dumping syndrome	2	9.38482e-05
Duodenal atresia	2	9.38482e-05
Dysaesthesia	2	9.38482e-05
Dyslexia	2	9.38482e-05
Dysplasia	2	9.38482e-05
Ear haemorrhage	2	9.38482e-05
Electrocardiogram ST segment depression	2	9.38482e-05
Electrocardiogram ST segment elevation	2	9.38482e-05
Electrocardiogram ST-T change	2	9.38482e-05
Electrocardiogram T wave inversion	2	9.38482e-05
[truncated: 1,842 more rows]

## Sheet: PTs_neratinib
Displays Case Count by MedDRA Event
Preferred Terms	Total Cases	% of Cases
Diarrhoea	824	0.618155
Nausea	396	0.297074
Fatigue	336	0.252063
Constipation	206	0.154539
Vomiting	184	0.138035
Decreased appetite	158	0.11853
Off label use	155	0.116279
Death	128	0.096024
Product dose omission issue	104	0.0780195
Dehydration	88	0.0660165
Abdominal pain	82	0.0615154
Abdominal pain upper	80	0.060015
Headache	72	0.0540135
Hospitalisation	71	0.0532633
Rash	66	0.0495124
Weight decreased	65	0.0487622
Abdominal discomfort	64	0.048012
Dizziness	61	0.0457614
Dyspepsia	58	0.0435109
Muscle spasms	56	0.0420105
Asthenia	55	0.0412603
Abdominal distension	45	0.0337584
Dry mouth	36	0.0270068
Gastrooesophageal reflux disease	36	0.0270068
Adverse drug reaction	35	0.0262566
Underdose	35	0.0262566
Arthralgia	32	0.024006
Breast cancer metastatic	30	0.0225056
Drug titration	28	0.0210053
Urinary tract infection	28	0.0210053
Dry skin	27	0.0202551
Stomatitis	27	0.0202551
Blood potassium decreased	23	0.0172543
Disease progression	23	0.0172543
Dyspnoea	23	0.0172543
Illness	23	0.0172543
Flatulence	22	0.0165041
Incorrect dose administered	22	0.0165041
Metastases to central nervous system	21	0.0157539
Acne	20	0.0150038
Feeling abnormal	20	0.0150038
Hepatic enzyme increased	20	0.0150038
Malaise	20	0.0150038
Somnolence	20	0.0150038
Cough	19	0.0142536
Pain	19	0.0142536
Nasopharyngitis	18	0.0135034
Pyrexia	18	0.0135034
Prescribed underdose	17	0.0127532
Epistaxis	16	0.012003
Insomnia	16	0.012003
Pruritus	16	0.012003
Taste disorder	16	0.012003
Neuropathy peripheral	15	0.0112528
Oropharyngeal pain	15	0.0112528
Pneumonia	14	0.0105026
Drug intolerance	13	0.00975244
Hypoaesthesia	13	0.00975244
Anxiety	12	0.00900225
Back pain	12	0.00900225
Myalgia	12	0.00900225
Pain in extremity	12	0.00900225
Product administration error	12	0.00900225
Skin fissures	12	0.00900225
Blood creatinine increased	11	0.00825206
Confusional state	11	0.00825206
Onychoclasis	11	0.00825206
Renal impairment	11	0.00825206
Skin exfoliation	11	0.00825206
Bone pain	10	0.00750188
Depression	10	0.00750188
Dysuria	10	0.00750188
Fall	10	0.00750188
Peripheral swelling	10	0.00750188
Rhinorrhoea	10	0.00750188
Emergency care	9	0.00675169
Hospice care	9	0.00675169
Influenza	9	0.00675169
White blood cell count decreased	9	0.00675169
Acute kidney injury	8	0.0060015
Alanine aminotransferase increased	8	0.0060015
Anaemia	8	0.0060015
Blood pressure increased	8	0.0060015
Chest pain	8	0.0060015
Dermatitis acneiform	8	0.0060015
Haematochezia	8	0.0060015
Hot flush	8	0.0060015
Hypotension	8	0.0060015
Infection	8	0.0060015
Renal failure	8	0.0060015
Surgery	8	0.0060015
Alopecia	7	0.00525131
Chills	7	0.00525131
Dysphagia	7	0.00525131
Erythema	7	0.00525131
Gait disturbance	7	0.00525131
Gastrointestinal sounds abnormal	7	0.00525131
Heart rate increased	7	0.00525131
Hypersensitivity	7	0.00525131
Pancreatitis	7	0.00525131
Rectal haemorrhage	7	0.00525131
Breast cancer stage IV	6	0.00450113
Drug ineffective	6	0.00450113
Dysgeusia	6	0.00450113
Faeces soft	6	0.00450113
Haemoglobin decreased	6	0.00450113
Hypokalaemia	6	0.00450113
Inappropriate schedule of product administration	6	0.00450113
Lethargy	6	0.00450113
Liver function test increased	6	0.00450113
Malignant neoplasm progression	6	0.00450113
Memory impairment	6	0.00450113
Nasal congestion	6	0.00450113
Neoplasm progression	6	0.00450113
Paraesthesia	6	0.00450113
Renal disorder	6	0.00450113
Arthritis	5	0.00375094
Breast reconstruction	5	0.00375094
Cystitis	5	0.00375094
Eructation	5	0.00375094
Feeding disorder	5	0.00375094
Gastroenteritis viral	5	0.00375094
Haemorrhage	5	0.00375094
Impaired quality of life	5	0.00375094
Lung neoplasm malignant	5	0.00375094
Metastases to bone	5	0.00375094
Migraine	5	0.00375094
Muscular weakness	5	0.00375094
Nail disorder	5	0.00375094
Neutropenia	5	0.00375094
Pollakiuria	5	0.00375094
Therapy cessation	5	0.00375094
Thirst	5	0.00375094
Tremor	5	0.00375094
Upper respiratory tract infection	5	0.00375094
Urticaria	5	0.00375094
Vision blurred	5	0.00375094
Aspartate aminotransferase increased	4	0.00300075
Blood magnesium decreased	4	0.00300075
Blood urea increased	4	0.00300075
Brain neoplasm	4	0.00300075
Burning sensation	4	0.00300075
Cerebrovascular accident	4	0.00300075
Colitis	4	0.00300075
Depressed mood	4	0.00300075
Dry eye	4	0.00300075
Gastric disorder	4	0.00300075
Gastritis	4	0.00300075
Haematemesis	4	0.00300075
Hepatitis	4	0.00300075
Influenza like illness	4	0.00300075
Lip swelling	4	0.00300075
Loss of consciousness	4	0.00300075
Metastases to liver	4	0.00300075
Metastases to lung	4	0.00300075
Musculoskeletal stiffness	4	0.00300075
Nasal dryness	4	0.00300075
Oral discomfort	4	0.00300075
Oral pain	4	0.00300075
Palmar-plantar erythrodysaesthesia syndrome	4	0.00300075
Rash erythematous	4	0.00300075
Rash pruritic	4	0.00300075
Retching	4	0.00300075
Stress	4	0.00300075
Weight increased	4	0.00300075
Ageusia	3	0.00225056
Aphonia	3	0.00225056
Ascites	3	0.00225056
Balance disorder	3	0.00225056
Bladder spasm	3	0.00225056
Blood glucose decreased	3	0.00225056
Blood iron decreased	3	0.00225056
Blood pressure decreased	3	0.00225056
Cardiac failure congestive	3	0.00225056
Clostridium difficile infection	3	0.00225056
Contusion	3	0.00225056
Device related infection	3	0.00225056
Diarrhoea haemorrhagic	3	0.00225056
Diverticulitis	3	0.00225056
Early satiety	3	0.00225056
Electrolyte imbalance	3	0.00225056
Eye discharge	3	0.00225056
Faeces pale	3	0.00225056
Fluid retention	3	0.00225056
Full blood count abnormal	3	0.00225056
Gastrointestinal disorder	3	0.00225056
Glomerular filtration rate decreased	3	0.00225056
Hyperglycaemia	3	0.00225056
Intentional dose omission	3	0.00225056
Joint swelling	3	0.00225056
Liver injury	3	0.00225056
Mastectomy	3	0.00225056
Nail discolouration	3	0.00225056
Oral mucosal blistering	3	0.00225056
Pancreatitis acute	3	0.00225056
Platelet count decreased	3	0.00225056
Pleural effusion	3	0.00225056
Productive cough	3	0.00225056
Rash pustular	3	0.00225056
Red blood cell count decreased	3	0.00225056
Seizure	3	0.00225056
Skin discolouration	3	0.00225056
Sneezing	3	0.00225056
Swelling face	3	0.00225056
Tachycardia	3	0.00225056
Therapy change	3	0.00225056
Thrombosis	3	0.00225056
Vaginal haemorrhage	3	0.00225056
Visual impairment	3	0.00225056
Abdominal tenderness	2	0.00150038
Abnormal faeces	2	0.00150038
Abscess	2	0.00150038
Accidental overdose	2	0.00150038
Amnesia	2	0.00150038
Appendicitis	2	0.00150038
Appetite disorder	2	0.00150038
Asthma	2	0.00150038
Blister	2	0.00150038
Blood alkaline phosphatase increased	2	0.00150038
Blood bilirubin increased	2	0.00150038
Blood electrolytes decreased	2	0.00150038
Blood sodium decreased	2	0.00150038
Blood urine present	2	0.00150038
Brain cancer metastatic	2	0.00150038
Brain operation	2	0.00150038
Breast cancer	2	0.00150038
Breast cellulitis	2	0.00150038
Breast pain	2	0.00150038
COVID-19	2	0.00150038
Candida infection	2	0.00150038
Cellulitis	2	0.00150038
Chest discomfort	2	0.00150038
Cholelithiasis	2	0.00150038
Chromaturia	2	0.00150038
Cognitive disorder	2	0.00150038
Colon cancer	2	0.00150038
Drug resistance	2	0.00150038
Duodenal ulcer	2	0.00150038
Dysphonia	2	0.00150038
Ear infection	2	0.00150038
Eating disorder	2	0.00150038
Ejection fraction decreased	2	0.00150038
Eye pruritus	2	0.00150038
Feeling jittery	2	0.00150038
Haemorrhoids	2	0.00150038
Hair growth abnormal	2	0.00150038
Hepatic failure	2	0.00150038
Herpes zoster	2	0.00150038
Hiccups	2	0.00150038
Hordeolum	2	0.00150038
Hyperchlorhydria	2	0.00150038
Hypertension	2	0.00150038
Hypoaesthesia oral	2	0.00150038
Hypophagia	2	0.00150038
Hypoxia	2	0.00150038
Hysterectomy	2	0.00150038
Impaired healing	2	0.00150038
Intentional product use issue	2	0.00150038
Intentional underdose	2	0.00150038
Intra-abdominal fluid collection	2	0.00150038
Irritability	2	0.00150038
Joint stiffness	2	0.00150038
Labelled drug-drug interaction medication error	2	0.00150038
Laboratory test abnormal	2	0.00150038
Ligament sprain	2	0.00150038
Liver disorder	2	0.00150038
Lung disorder	2	0.00150038
Lymphoedema	2	0.00150038
Malnutrition	2	0.00150038
Mass	2	0.00150038
Metastatic neoplasm	2	0.00150038
Mouth ulceration	2	0.00150038
Muscle twitching	2	0.00150038
Musculoskeletal chest pain	2	0.00150038
Neck pain	2	0.00150038
Negative thoughts	2	0.00150038
Nephrolithiasis	2	0.00150038
Nervous system disorder	2	0.00150038
Night sweats	2	0.00150038
Ocular hyperaemia	2	0.00150038
Onycholysis	2	0.00150038
Osteoarthritis	2	0.00150038
Palpitations	2	0.00150038
Paronychia	2	0.00150038
Postoperative wound infection	2	0.00150038
Product physical issue	2	0.00150038
Product use in unapproved indication	2	0.00150038
Product use issue	2	0.00150038
Pulmonary oedema	2	0.00150038
Reflux laryngitis	2	0.00150038
Renal function test abnormal	2	0.00150038
Respiratory failure	2	0.00150038
Salivary gland cancer	2	0.00150038
Sensation of foreign body	2	0.00150038
Sinusitis	2	0.00150038
Sleep disorder	2	0.00150038
Swelling	2	0.00150038
Swollen tongue	2	0.00150038
Syncope	2	0.00150038
Therapy interrupted	2	0.00150038
Tongue erythema	2	0.00150038
Toothache	2	0.00150038
Viral infection	2	0.00150038
Vulvovaginal pruritus	2	0.00150038
White blood cell count increased	2	0.00150038
Abdominal neoplasm	1	0.000750188
Abdominal pain lower	1	0.000750188
Acute respiratory failure	1	0.000750188
Adrenal mass	1	0.000750188
Adrenocortical insufficiency acute	1	0.000750188
Adverse event	1	0.000750188
Amenorrhoea	1	0.000750188
Anal cancer metastatic	1	0.000750188
Anal fissure	1	0.000750188
Anal incontinence	1	0.000750188
Anal inflammation	1	0.000750188
Anger	1	0.000750188
Animal bite	1	0.000750188
Animal scratch	1	0.000750188
Aphasia	1	0.000750188
Aphthous ulcer	1	0.000750188
Aplastic anaemia	1	0.000750188
Appendicitis perforated	1	0.000750188
Aspergillus infection	1	0.000750188
Asthenopia	1	0.000750188
Astigmatism	1	0.000750188
Atrial fibrillation	1	0.000750188
Bacterial infection	1	0.000750188
Biliary cirrhosis	1	0.000750188
Bladder dilatation	1	0.000750188
Blood calcium decreased	1	0.000750188
Blood creatinine abnormal	1	0.000750188
Blood glucose fluctuation	1	0.000750188
Blood glucose increased	1	0.000750188
Blood pressure abnormal	1	0.000750188
Blood urea nitrogen/creatinine ratio increased	1	0.000750188
Bone cancer	1	0.000750188
Bowel movement irregularity	1	0.000750188
Brain natriuretic peptide increased	1	0.000750188
Brain neoplasm malignant	1	0.000750188
Brain oedema	1	0.000750188
Breast calcifications	1	0.000750188
Breast disorder	1	0.000750188
Breast haemorrhage	1	0.000750188
Breast swelling	1	0.000750188
Brief resolved unexplained event	1	0.000750188
Bronchitis	1	0.000750188
Bundle branch block left	1	0.000750188
Cachexia	1	0.000750188
Cancer pain	1	0.000750188
Carbohydrate antigen 15-3 increased	1	0.000750188
Cardiac disorder	1	0.000750188
Cardiac operation	1	0.000750188
Cardio-respiratory arrest	1	0.000750188
Catatonia	1	0.000750188
Cellulitis staphylococcal	1	0.000750188
Central nervous system haemorrhage	1	0.000750188
Central venous catheter removal	1	0.000750188
Central venous catheterisation	1	0.000750188
Cerebral cyst	1	0.000750188
Chapped lips	1	0.000750188
Chest wall tumour	1	0.000750188
Cholangiocarcinoma	1	0.000750188
Cholecystectomy	1	0.000750188
Cholecystitis	1	0.000750188
Chronic fatigue syndrome	1	0.000750188
Chronic hepatic failure	1	0.000750188
Clostridium difficile colitis	1	0.000750188
Coagulopathy	1	0.000750188
Colectomy	1	0.000750188
Colitis ulcerative	1	0.000750188
Coma	1	0.000750188
Completed suicide	1	0.000750188
Condition aggravated	1	0.000750188
Conjunctivitis	1	0.000750188
Critical illness	1	0.000750188
Cyst	1	0.000750188
Deafness bilateral	1	0.000750188
Deep vein thrombosis	1	0.000750188
Dementia	1	0.000750188
Dental operation	1	0.000750188
Dermatitis contact	1	0.000750188
Diabetic ketoacidosis	1	0.000750188
Diplegia	1	0.000750188
Diplopia	1	0.000750188
Discomfort	1	0.000750188
Disorientation	1	0.000750188
Disturbance in attention	1	0.000750188
Drug eruption	1	0.000750188
Drug hypersensitivity	1	0.000750188
Drug interaction	1	0.000750188
Dry throat	1	0.000750188
Dysarthria	1	0.000750188
Dysphemia	1	0.000750188
Dyspnoea exertional	1	0.000750188
Dysstasia	1	0.000750188
Ear pain	1	0.000750188
Ecchymosis	1	0.000750188
Eczema	1	0.000750188
Electrocardiogram QT prolonged	1	0.000750188
Energy increased	1	0.000750188
Enteritis	1	0.000750188
Eosinophil count increased	1	0.000750188
Epinephrine abnormal	1	0.000750188
Escherichia sepsis	1	0.000750188
Escherichia urinary tract infection	1	0.000750188
Exfoliative rash	1	0.000750188
Eye infection	1	0.000750188
Eye irritation	1	0.000750188
Eye pain	1	0.000750188
Eyelid margin crusting	1	0.000750188
Facial pain	1	0.000750188
Facial paralysis	1	0.000750188
Faecaloma	1	0.000750188
Faeces discoloured	1	0.000750188
Faeces hard	1	0.000750188
Failure to thrive	1	0.000750188
Febrile neutropenia	1	0.000750188
Fibromyalgia	1	0.000750188
Flank pain	1	0.000750188
Flushing	1	0.000750188
Food aversion	1	0.000750188
Food craving	1	0.000750188
Food poisoning	1	0.000750188
Fracture	1	0.000750188
Frustration tolerance decreased	1	0.000750188
Fungal infection	1	0.000750188
Furuncle	1	0.000750188
Gait inability	1	0.000750188
Gastric cancer stage IV	1	0.000750188
Gastric dilatation	1	0.000750188
Gastric neoplasm	1	0.000750188
Gastric ulcer haemorrhage	1	0.000750188
Gastroenteritis	1	0.000750188
Gastroenteritis norovirus	1	0.000750188
Gastrointestinal haemorrhage	1	0.000750188
Gastrointestinal infection	1	0.000750188
Gastrointestinal perforation	1	0.000750188
Gastrostomy	1	0.000750188
Gingival bleeding	1	0.000750188
Gingivitis	1	0.000750188
Glossodynia	1	0.000750188
Glycosylated haemoglobin increased	1	0.000750188
Gout	1	0.000750188
Groin pain	1	0.000750188
Haematocrit decreased	1	0.000750188
Haemoglobin abnormal	1	0.000750188
Haemorrhoidal haemorrhage	1	0.000750188
Hair growth rate abnormal	1	0.000750188
Hair texture abnormal	1	0.000750188
Hallucination	1	0.000750188
Head and neck cancer	1	0.000750188
Head discomfort	1	0.000750188
Heart rate decreased	1	0.000750188
Helicobacter infection	1	0.000750188
Hepatic cyst	1	0.000750188
Hepatic enzyme abnormal	1	0.000750188
Hepatic function abnormal	1	0.000750188
Hepatic steatosis	1	0.000750188
Hepatomegaly	1	0.000750188
Hepatotoxicity	1	0.000750188
Hernia	1	0.000750188
Hip arthroplasty	1	0.000750188
Human epidermal growth factor receptor negative	1	0.000750188
Hydrocephalus	1	0.000750188
Hyperbilirubinaemia	1	0.000750188
Hyperhidrosis	1	0.000750188
Hypersomnia	1	0.000750188
Hypogeusia	1	0.000750188
Hypomagnesaemia	1	0.000750188
Hyponatraemia	1	0.000750188
Hypophosphataemia	1	0.000750188
Hypovolaemia	1	0.000750188
Impaired driving ability	1	0.000750188
Implantable defibrillator insertion	1	0.000750188
Incision site abscess	1	0.000750188
Incorrect dosage administered	1	0.000750188
Increased appetite	1	0.000750188
Infrequent bowel movements	1	0.000750188
Intensive care	1	0.000750188
Intervertebral disc protrusion	1	0.000750188
Intestinal haemorrhage	1	0.000750188
Intestinal obstruction	1	0.000750188
Intracranial artery dissection	1	0.000750188
Ischaemic stroke	1	0.000750188
Joint injury	1	0.000750188
Kidney infection	1	0.000750188
Klebsiella infection	1	0.000750188
Large intestinal haemorrhage	1	0.000750188
Large intestinal obstruction	1	0.000750188
Localised infection	1	0.000750188
Lower limb fracture	1	0.000750188
Lower respiratory tract infection	1	0.000750188
Lung cancer metastatic	1	0.000750188
Lymph node haemorrhage	1	0.000750188
Lymphocyte count decreased	1	0.000750188
Magnetic resonance imaging abnormal	1	0.000750188
Magnetic resonance imaging head abnormal	1	0.000750188
Malignant ascites	1	0.000750188
Malignant neoplasm of unknown primary site	1	0.000750188
Malignant pleural effusion	1	0.000750188
Medical procedure	1	0.000750188
Menopausal symptoms	1	0.000750188
Menstruation delayed	1	0.000750188
Mental impairment	1	0.000750188
Mesenteric artery stenosis	1	0.000750188
Metastases to abdominal cavity	1	0.000750188
Metastases to lymph nodes	1	0.000750188
Metastases to meninges	1	0.000750188
Metastases to peritoneum	1	0.000750188
Metastases to spine	1	0.000750188
Microcytic anaemia	1	0.000750188
Micturition urgency	1	0.000750188
Middle ear effusion	1	0.000750188
Monocyte count increased	1	0.000750188
Monoplegia	1	0.000750188
Mood swings	1	0.000750188
Mouth haemorrhage	1	0.000750188
Mouth swelling	1	0.000750188
Movement disorder	1	0.000750188
Myelosuppression	1	0.000750188
Myocardial infarction	1	0.000750188
Myopia	1	0.000750188
Nail growth abnormal	1	0.000750188
Nasal ulcer	1	0.000750188
Neoplasm malignant	1	0.000750188
Nervousness	1	0.000750188
Neuralgia	1	0.000750188
Neutrophil count increased	1	0.000750188
Nightmare	1	0.000750188
Oedema peripheral	1	0.000750188
Oesophageal pain	1	0.000750188
Onychalgia	1	0.000750188
Onychomycosis	1	0.000750188
Oral herpes	1	0.000750188
Orthostatic hypotension	1	0.000750188
Osteonecrosis of jaw	1	0.000750188
Oxygen saturation decreased	1	0.000750188
Oxygen saturation increased	1	0.000750188
PIK3CA-activated mutation	1	0.000750188
Pancreatic carcinoma	1	0.000750188
Pancreatic mass	1	0.000750188
Panic attack	1	0.000750188
Papilloedema	1	0.000750188
Papule	1	0.000750188
Paraesthesia oral	1	0.000750188
Paranasal sinus hypersecretion	1	0.000750188
Paranasal sinus hyposecretion	1	0.000750188
Pericardial effusion	1	0.000750188
Periorbital swelling	1	0.000750188
Pharyngitis	1	0.000750188
Photopsia	1	0.000750188
Photosensitivity reaction	1	0.000750188
Physical deconditioning	1	0.000750188
Physical disability	1	0.000750188
Platelet count increased	1	0.000750188
Pneumonitis	1	0.000750188
Poor quality sleep	1	0.000750188
Post procedural bile leak	1	0.000750188
Post procedural infection	1	0.000750188
Post procedural swelling	1	0.000750188
Prescribed overdose	1	0.000750188
Presyncope	1	0.000750188
Procedural pain	1	0.000750188
Proctalgia	1	0.000750188
Product administered to patient of inappropriate age	1	0.000750188
Product dose omission in error	1	0.000750188
Product identification number issue	1	0.000750188
Product name confusion	1	0.000750188
Product packaging quantity issue	1	0.000750188
Product prescribing error	1	0.000750188
Prosthesis implantation	1	0.000750188
Pulmonary embolism	1	0.000750188
Pulmonary hypertension	1	0.000750188
Pulmonary pain	1	0.000750188
Quality of life decreased	1	0.000750188
Radiation injury	1	0.000750188
Rash macular	1	0.000750188
Rash papular	1	0.000750188
Rash vesicular	1	0.000750188
Raynaud's phenomenon	1	0.000750188
Recall phenomenon	1	0.000750188
Recurrent cancer	1	0.000750188
Red blood cell sedimentation rate increased	1	0.000750188
Refraction disorder	1	0.000750188
Renal mass	1	0.000750188
Respiratory arrest	1	0.000750188
Restless legs syndrome	1	0.000750188
Retinal artery occlusion	1	0.000750188
Retinal tear	1	0.000750188
Road traffic accident	1	0.000750188
Rubber sensitivity	1	0.000750188
Saliva altered	1	0.000750188
Salpingectomy	1	0.000750188
Salpingo-oophorectomy bilateral	1	0.000750188
Scab	1	0.000750188
Seasonal allergy	1	0.000750188
Seroma	1	0.000750188
Sinus disorder	1	0.000750188
Sinus headache	1	0.000750188
Sinus tachycardia	1	0.000750188
Sjogren's syndrome	1	0.000750188
Skin atrophy	1	0.000750188
Skin burning sensation	1	0.000750188
Skin disorder	1	0.000750188
Skin erosion	1	0.000750188
Skin haemorrhage	1	0.000750188
Skin irritation	1	0.000750188
Skin odour abnormal	1	0.000750188
Skin reaction	1	0.000750188
Skin ulcer	1	0.000750188
Slow speech	1	0.000750188
Sluggishness	1	0.000750188
Small intestine adenocarcinoma	1	0.000750188
Snoring	1	0.000750188
Spinal pain	1	0.000750188
Sputum retention	1	0.000750188
Staphylococcal infection	1	0.000750188
Stress fracture	1	0.000750188
Subclavian vein thrombosis	1	0.000750188
Sunburn	1	0.000750188
Temporomandibular joint syndrome	1	0.000750188
Tenderness	1	0.000750188
Tension headache	1	0.000750188
Therapeutic product ineffective for unapproved indication	1	0.000750188
Throat irritation	1	0.000750188
Throat tightness	1	0.000750188
Thrombocytopenia	1	0.000750188
Thyroid cancer	1	0.000750188
Thyroid mass	1	0.000750188
Tongue discolouration	1	0.000750188
Tongue discomfort	1	0.000750188
Tooth extraction	1	0.000750188
Tooth fracture	1	0.000750188
Tooth injury	1	0.000750188
Toxicity to various agents	1	0.000750188
Tracheal disorder	1	0.000750188
Transaminases increased	1	0.000750188
Transient ischaemic attack	1	0.000750188
Transitional cell carcinoma metastatic	1	0.000750188
Treatment noncompliance	1	0.000750188
Trichorrhexis	1	0.000750188
Tumour flare	1	0.000750188
Tumour marker increased	1	0.000750188
Tumour pain	1	0.000750188
Tumour ulceration	1	0.000750188
Upper limb fracture	1	0.000750188
Upper-airway cough syndrome	1	0.000750188
Urinary retention	1	0.000750188
Urinary tract discomfort	1	0.000750188
Urine analysis abnormal	1	0.000750188
Urine odour abnormal	1	0.000750188
Uterine cancer	1	0.000750188
Uterine leiomyoma	1	0.000750188
Vaginal discharge	1	0.000750188
Venous pressure jugular increased	1	0.000750188
Vertigo	1	0.000750188
Vertigo positional	1	0.000750188
Vitamin D decreased	1	0.000750188
Vitiligo	1	0.000750188
Vitreous floaters	1	0.000750188
Volume blood decreased	1	0.000750188
Vomiting projectile	1	0.000750188
Vulvovaginal burning sensation	1	0.000750188
Vulvovaginal dryness	1	0.000750188
Vulvovaginal pain	1	0.000750188
Weight fluctuation	1	0.000750188
Wound	1	0.000750188
Wound haemorrhage	1	0.000750188
Wrist fracture	1	0.000750188
Wrong technique in product usage process	1	0.000750188
Xeroderma	1	0.000750188
Total	1333	1
